# Supplementary material for: 2-(Cyclo­hexa-1,4-dien­yl)-2-(4-methoxy­phen­yl)-N,N-dimethyl­ethanaminium chloride
Source: Acta Crystallogr Sect E Struct Rep Online. 2009 Jul 18;65(Pt 8):o1916. doi: 10.1107/S1600536809027627 (PMC2977347; doi:10.1107/S1600536809027627)
Supplement: Supplementary file 1 [file e-65-o1916-sup1.cif]

##############################################################################
###                                                                        ###
###        Electronic paper (Acta Crystallographica Section E)             ###
###                                                                        ###
##############################################################################
#                                                                            #
# This CIF contains the data in a paper accepted for publication in Acta     #
# Crystallographica Section E. It conforms to the requirements of Notes      #
# for Authors for Section E, and has been peer reviewed under the auspices   #
# of the IUCr Commission on Journals.                                        #
#                                                                            #
# Full details of the Crystallographic Information File format               #
# are given in the paper "The Crystallographic Information File (CIF):       #
# a New Standard Archive File for Crystallography" by S. R. Hall, F. H.      #
# Allen and I. D. Brown [Acta Cryst. (1991), A47, 655-685].                  #
#                                                                            #
# The current version of the core CIF dictionary is obtainable from          #
# ftp://ftp.iucr.org/pub/cif_core.dic. The current version number is 2.4.    #
#                                                                            #
# Software is freely available for graphical display of the structure(s) in  #
# this CIF.  For information consult the CIF home page http://www.iucr.org/  #
# cif/home.html                                                              #
#                                                                            #
# This file may be used for bona fide research purposes within the           #
# scientific community so long as proper attribution is given to the journal # 
# article from which it was obtained.                                        #
#                                                                            #
##############################################################################
                                             
data_global
_audit_creation_method     'by CrystalStructure 3.8'
_journal_date_recd_electronic     2009-06-26
_journal_date_accepted     2009-07-14
_journal_name_full     'Acta Crystallographica, Section E'
_journal_year     2009
_journal_volume     65
_journal_issue      8
_journal_page_first     o1916
_journal_page_last     o1916
_journal_paper_category     QO
_journal_coeditor_code     IS2435
_publ_contact_author_name     'Xiu-Rong Hu'
_publ_contact_author_address
;
Center of Analysis and Measurement
Zhejiang University
Hangzhou, 310028
P. R. China
;
_publ_contact_author_email     'huxiurong@yahoo.com.cn'
_publ_contact_author_fax     '86-571-88273690'
_publ_contact_author_phone     '86-571-88273491'
_publ_section_title
;\
2-(Cyclohexa-1,4-dienyl)-2-(4-methoxyphenyl)-<i>N</i>,<i>N</i>-\
dimethylethanaminium chloride
;
loop_
    _publ_author_name
    _publ_author_address
    'Wei-Jian Lou'
;
Department of Pharmacy, Sir Run Shaw Institute of Clinical Medicine
Zhejiang University
Hangzhou, Zhejiang 310016
People's Republic of China
;
    'Xiu-Rong Hu'
;
Center of Analysis and Measurement
Zhejiang University
Hangzhou, Zhejiang 310028
People's Republic of China
;
data_I
_chemical_name_systematic
;
2-(Cyclohexa-1,4-dienyl)-2-(4-methoxyphenyl)-<i>N</i>,<i>N</i>-\
dimethylethanaminium chloride
;
_chemical_formula_moiety     'C17 H24 N O +, Cl -'
_chemical_formula_sum     'C17 H24 Cl N O '
_chemical_formula_iupac     'C17 H24 N O +, Cl -'
_chemical_formula_weight     293.84
_chemical_melting_point     ?
_symmetry_cell_setting     orthorhombic
_symmetry_space_group_name_H-M     'P b c a'
_symmetry_space_group_name_Hall     '-P 2ac 2ab'
loop_
    _symmetry_equiv_pos_site_id
    _symmetry_equiv_pos_as_xyz
    1 '+x,+y,+z'
    2 '1/2-x,1/2+y,+z'
    3 '+x,1/2-y,1/2+z'
    4 '1/2-x,-y,1/2+z'
    5 '-x,-y,-z'
    6 '1/2+x,1/2-y,-z'
    7 '-x,1/2+y,1/2-z'
    8 '1/2+x,+y,1/2-z'
_cell_length_a     11.1245(7)
_cell_length_b     10.9248(6)
_cell_length_c     28.9651(16)
_cell_angle_alpha     90.0000
_cell_angle_beta     90.0000
_cell_angle_gamma     90.0000
_cell_volume     3520.2(4)
_cell_formula_units_Z     8
_cell_measurement_reflns_used     14141
_cell_measurement_theta_min     3.4
_cell_measurement_theta_max     27.4
_cell_measurement_temperature     296.0(10)
_exptl_crystal_description     'chunk'
_exptl_crystal_colour     'colorless'
_exptl_crystal_size_max     0.32
_exptl_crystal_size_mid     0.28
_exptl_crystal_size_min     0.10
_exptl_crystal_density_diffrn     1.109
_exptl_crystal_density_meas     ?
_exptl_crystal_density_method     'not measured'
_exptl_crystal_F_000     1264.00
_exptl_absorpt_coefficient_mu     0.213
_exptl_absorpt_correction_type     multi-scan
_exptl_absorpt_process_details     '(<i>ABSCOR</i>; Higashi, 1995)'
_exptl_absorpt_correction_T_min     0.927
_exptl_absorpt_correction_T_max     0.979
_diffrn_radiation_type     'Mo K\a'
_diffrn_radiation_wavelength     0.71075
_diffrn_measurement_device_type     'Rigaku R-AXIS RAPID'
_diffrn_measurement_method     \w
_diffrn_detector_area_resol_mean     10.00
_diffrn_reflns_number     32170
_diffrn_reflns_av_R_equivalents     0.081
_diffrn_reflns_theta_max     27.43
_diffrn_reflns_theta_full     27.43
_diffrn_measured_fraction_theta_max     0.997
_diffrn_measured_fraction_theta_full     0.997
_diffrn_reflns_limit_h_min     -14
_diffrn_reflns_limit_h_max     14
_diffrn_reflns_limit_k_min     -14
_diffrn_reflns_limit_k_max     14
_diffrn_reflns_limit_l_min     -37
_diffrn_reflns_limit_l_max     37
_refine_special_details
;
Refinement was performed using all reflections. The weighted <i>R</i>-factor
(<i>wR</i>) and goodness of fit (<i>S</i>) are based on <i>F</i>^2^.
<i>R</i>-factor (gt) are based on <i>F</i>. The threshold expression of
<i>F</i>^2^ > 2.0 \s(<i>F</i>^2^) is used only for calculating <i>R</i>-factor
(gt).
;
_reflns_number_total     4010
_reflns_number_gt     2102
_reflns_threshold_expression     F^2^>2\s(F^2^)
_refine_ls_structure_factor_coef     Fsqd
_refine_ls_R_factor_gt     0.0599
_refine_ls_wR_factor_ref     0.1400
_refine_ls_goodness_of_fit_ref     1.000
_refine_ls_number_reflns     4010
_refine_ls_number_parameters     182
_refine_ls_hydrogen_treatment     constr
_refine_ls_weighting_scheme     calc
_refine_ls_weighting_details     'w = 1/[0.0003Fo^2^ + 1.2\s(Fo^2^)]/(4Fo^2^)'
_refine_ls_shift/su_max     0.0000
_refine_diff_density_max     0.61
_refine_diff_density_min     -0.46
_refine_ls_extinction_method     'Larson (1970)'
_refine_ls_extinction_coef     41(8)
loop_
    _atom_type_symbol
    _atom_type_description
    _atom_type_scat_dispersion_real
    _atom_type_scat_dispersion_imag
    _atom_type_scat_source
    'C' 'C' 0.003 0.002
;
International Tables for Crystallography
(1992, Vol. C, Tables 4.2.6.8 and 6.1.1.4)
;
    'H' 'H' 0.000 0.000
;
International Tables for Crystallography
(1992, Vol. C, Table 6.1.1.4)
;
    'O' 'O' 0.011 0.006
;
International Tables for Crystallography
(1992, Vol. C, Tables 4.2.6.8 and 6.1.1.4)
;
    'N' 'N' 0.006 0.003
;
International Tables for Crystallography
(1992, Vol. C, Tables 4.2.6.8 and 6.1.1.4)
;
    'Cl' 'Cl' 0.148 0.159
;
International Tables for Crystallography
(1992, Vol. C, Tables 4.2.6.8 and 6.1.1.4)
;
_computing_data_collection     'PROCESS-AUTO (Rigaku, 1998)'
_computing_cell_refinement     'PROCESS-AUTO (Rigaku, 1998)'
_computing_data_reduction
                         'CrystalStructure (Rigaku/MSC, 2004) and Larson (1970)'
_computing_structure_solution     'SIR97 (Altomare <i>et al.</i>,  1999)'
_computing_structure_refinement     'CRYSTALS (Betteridge <i>et al.</i>,  2003)'
_computing_molecular_graphics     'ORTEP-3 for Windows (Farrugia, 1997)'
_computing_publication_material     'CrystalStructure (Rigaku/MSC, 2004)'
loop_
    _atom_site_type_symbol
    _atom_site_label
    _atom_site_fract_x
    _atom_site_fract_y
    _atom_site_fract_z
    _atom_site_U_iso_or_equiv
    _atom_site_adp_type
    _atom_site_calc_flag
    _atom_site_refinement_flags
    _atom_site_occupancy
    _atom_site_disorder_assembly
    _atom_site_disorder_group
    Cl Cl1 0.42790(7) 0.47986(7) 0.74727(3) 0.0737(2) Uani d . 1.00 . .
    O O1 0.4316(3) 1.1886(2) 0.52350(11) 0.1084(15) Uani d . 1.00 . .
    N N1 0.3030(2) 0.7155(2) 0.71965(8) 0.0560(8) Uani d . 1.00 . .
    C C1 0.3672(4) 0.7774(3) 0.63900(12) 0.0798(15) Uani d . 1.00 . .
    C C2 0.4533(3) 0.6719(3) 0.63249(10) 0.0648(12) Uani d . 1.00 . .
    C C3 0.4132(3) 0.5682(3) 0.61543(14) 0.1020(16) Uani d . 1.00 . .
    C C4 0.4901(5) 0.4576(3) 0.60790(19) 0.107(2) Uani d . 1.00 . .
    C C5 0.6194(5) 0.4795(5) 0.6190(2) 0.116(3) Uani d . 1.00 . .
    C C6 0.6589(4) 0.5804(5) 0.6361(2) 0.113(2) Uani d . 1.00 . .
    C C7 0.5830(3) 0.6861(3) 0.64451(12) 0.0966(16) Uani d . 1.00 . .
    C C8 0.3907(3) 0.8877(3) 0.60874(12) 0.0673(12) Uani d . 1.00 . .
    C C9 0.3342(3) 0.8903(3) 0.56642(14) 0.0884(14) Uani d . 1.00 . .
    C C10 0.3462(4) 0.9886(4) 0.53674(14) 0.1093(18) Uani d . 1.00 . .
    C C11 0.4152(5) 1.0848(4) 0.54957(16) 0.1011(18) Uani d . 1.00 . .
    C C12 0.4754(3) 1.0832(3) 0.59101(16) 0.0911(15) Uani d . 1.00 . .
    C C13 0.4636(3) 0.9849(3) 0.62048(12) 0.0743(13) Uani d . 1.00 . .
    C C14 0.3725(6) 1.1963(5) 0.48060(16) 0.111(3) Uani d . 1.00 . .
    C C15 0.3360(3) 0.8142(3) 0.68660(11) 0.0880(15) Uani d . 1.00 . .
    C C16 0.1802(2) 0.6651(2) 0.71478(12) 0.0803(13) Uani d . 1.00 . .
    C C17 0.3200(3) 0.7682(2) 0.76629(10) 0.0716(11) Uani d . 1.00 . .
    H H1 0.2912 0.7452 0.6269 0.096 Uiso c R 1.00 . .
    H H3 0.3322 0.5632 0.6076 0.122 Uiso c R 1.00 . .
    H H5 0.6741 0.4170 0.6133 0.139 Uiso c R 1.00 . .
    H H6 0.7401 0.5859 0.6434 0.136 Uiso c R 1.00 . .
    H H9 0.2867 0.8243 0.5576 0.106 Uiso c R 1.00 . .
    H H10 0.3074 0.9886 0.5083 0.131 Uiso c R 1.00 . .
    H H12 0.5244 1.1487 0.5992 0.109 Uiso c R 1.00 . .
    H H13 0.5048 0.9841 0.6484 0.089 Uiso c R 1.00 . .
    H H41 0.4606 0.3919 0.6274 0.129 Uiso c R 1.00 . .
    H H42 0.4839 0.4334 0.5758 0.129 Uiso c R 1.00 . .
    H H71 0.5880 0.7057 0.6771 0.116 Uiso c R 1.00 . .
    H H72 0.6147 0.7538 0.6266 0.116 Uiso c R 1.00 . .
    H H101 0.3533 0.6564 0.7163 0.067 Uiso c R 1.00 . .
    H H141 0.4108 1.1424 0.4589 0.133 Uiso c R 1.00 . .
    H H142 0.3766 1.2789 0.4694 0.133 Uiso c R 1.00 . .
    H H143 0.2899 1.1728 0.4843 0.133 Uiso c R 1.00 . .
    H H151 0.2683 0.8699 0.6847 0.106 Uiso c R 1.00 . .
    H H152 0.4049 0.8569 0.6993 0.106 Uiso c R 1.00 . .
    H H161 0.1657 0.6066 0.7389 0.096 Uiso c R 1.00 . .
    H H162 0.1726 0.6256 0.6853 0.096 Uiso c R 1.00 . .
    H H163 0.1227 0.7303 0.7170 0.096 Uiso c R 1.00 . .
    H H171 0.3986 0.8040 0.7684 0.086 Uiso c R 1.00 . .
    H H172 0.3122 0.7047 0.7890 0.086 Uiso c R 1.00 . .
    H H173 0.2603 0.8299 0.7717 0.086 Uiso c R 1.00 . .
loop_
    _atom_site_aniso_label
    _atom_site_aniso_U_11
    _atom_site_aniso_U_22
    _atom_site_aniso_U_33
    _atom_site_aniso_U_12
    _atom_site_aniso_U_13
    _atom_site_aniso_U_23
    Cl1 0.0623(5) 0.0523(4) 0.1064(6) 0.0042(4) -0.0143(5) 0.0124(5)
    O1 0.131(4) 0.092(2) 0.103(2) 0.038(2) 0.040(2) 0.0221(18)
    N1 0.0502(18) 0.0466(15) 0.0711(17) 0.0117(13) 0.0113(14) 0.0100(14)
    C1 0.104(4) 0.053(2) 0.082(2) 0.022(2) 0.022(2) 0.011(2)
    C2 0.077(2) 0.054(2) 0.063(2) 0.012(2) 0.007(2) 0.0001(17)
    C3 0.086(3) 0.061(2) 0.158(3) 0.008(2) -0.018(2) -0.036(2)
    C4 0.123(5) 0.065(3) 0.134(5) 0.000(3) 0.001(4) -0.009(3)
    C5 0.116(5) 0.102(6) 0.129(8) 0.013(4) -0.003(5) -0.003(5)
    C6 0.099(4) 0.108(5) 0.134(7) 0.011(4) -0.005(4) -0.009(5)
    C7 0.101(3) 0.104(3) 0.085(2) -0.004(2) -0.017(2) -0.013(2)
    C8 0.089(2) 0.050(2) 0.063(2) 0.017(2) 0.020(2) 0.0053(18)
    C9 0.112(3) 0.082(2) 0.071(2) 0.000(2) 0.005(2) -0.012(2)
    C10 0.155(4) 0.111(3) 0.062(2) 0.047(3) 0.008(2) 0.004(2)
    C11 0.162(5) 0.063(2) 0.078(3) 0.036(3) 0.050(3) 0.020(2)
    C12 0.125(3) 0.061(2) 0.088(2) -0.005(2) 0.031(2) -0.007(2)
    C13 0.099(3) 0.058(2) 0.066(2) 0.010(2) 0.015(2) 0.002(2)
    C14 0.133(9) 0.105(6) 0.095(3) 0.036(6) 0.035(4) 0.036(3)
    C15 0.109(3) 0.071(2) 0.084(2) 0.026(2) 0.032(2) 0.029(2)
    C16 0.050(2) 0.067(2) 0.124(3) -0.004(2) -0.016(2) -0.010(2)
    C17 0.068(2) 0.069(2) 0.077(2)  0.000(2) -0.0014(18) -0.0100(18)
_geom_special_details
;
ENTER SPECIAL DETAILS OF THE MOLECULAR GEOMETRY
;
loop_
    _geom_bond_atom_site_label_1
    _geom_bond_atom_site_label_2
    _geom_bond_site_symmetry_1
    _geom_bond_site_symmetry_2
    _geom_bond_distance
    _geom_bond_publ_flag
    O1 C11 . . 1.374(5) no
    O1 C14 . . 1.408(6) no
    N1 C15 . . 1.488(4) no
    N1 C16 . . 1.479(4) no
    N1 C17 . . 1.481(3) no
    C1 C2 . . 1.511(5) no
    C1 C8 . . 1.513(4) no
    C1 C15 . . 1.478(4) no
    C2 C3 . . 1.315(5) no
    C2 C7 . . 1.492(4) no
    C3 C4 . . 1.496(6) no
    C4 C5 . . 1.493(8) no
    C5 C6 . . 1.286(8) no
    C6 C7 . . 1.451(6) no
    C8 C9 . . 1.378(5) no
    C8 C13 . . 1.378(5) no
    C9 C10 . . 1.381(6) no
    C10 C11 . . 1.354(7) no
    C11 C12 . . 1.375(6) no
    C12 C13 . . 1.379(5) no
    N1 H101 . . 0.860 no
    C1 H1 . . 0.980 no
    C3 H3 . . 0.930 no
    C4 H41 . . 0.970 no
    C4 H42 . . 0.970 no
    C5 H5 . . 0.930 no
    C6 H6 . . 0.930 no
    C7 H71 . . 0.970 no
    C7 H72 . . 0.970 no
    C9 H9 . . 0.930 no
    C10 H10 . . 0.930 no
    C12 H12 . . 0.930 no
    C13 H13 . . 0.930 no
    C14 H141 . . 0.960 no
    C14 H142 . . 0.960 no
    C14 H143 . . 0.960 no
    C15 H151 . . 0.970 no
    C15 H152 . . 0.970 no
    C16 H161 . . 0.960 no
    C16 H162 . . 0.960 no
    C16 H163 . . 0.960 no
    C17 H171 . . 0.960 no
    C17 H172 . . 0.960 no
    C17 H173 . . 0.960 no
loop_
    _geom_angle_atom_site_label_1
    _geom_angle_atom_site_label_2
    _geom_angle_atom_site_label_3
    _geom_angle_site_symmetry_1
    _geom_angle_site_symmetry_2
    _geom_angle_site_symmetry_3
    _geom_angle
    _geom_angle_publ_flag
    C11 O1 C14 . . . 118.2(3) no
    C15 N1 C16 . . . 115.9(2) no
    C15 N1 C17 . . . 105.9(2) no
    C16 N1 C17 . . . 110.5(2) no
    C2 C1 C8 . . . 115.2(3) no
    C2 C1 C15 . . . 118.2(2) no
    C8 C1 C15 . . . 111.4(2) no
    C1 C2 C3 . . . 119.3(3) no
    C1 C2 C7 . . . 120.3(3) no
    C3 C2 C7 . . . 120.4(3) no
    C2 C3 C4 . . . 123.8(4) no
    C3 C4 C5 . . . 113.0(4) no
    C4 C5 C6 . . . 123.3(5) no
    C5 C6 C7 . . . 123.3(5) no
    C2 C7 C6 . . . 116.1(3) no
    C1 C8 C9 . . . 116.9(3) no
    C1 C8 C13 . . . 124.9(3) no
    C9 C8 C13 . . . 118.1(3) no
    C8 C9 C10 . . . 121.7(3) no
    C9 C10 C11 . . . 119.2(4) no
    O1 C11 C10 . . . 124.4(4) no
    O1 C11 C12 . . . 115.2(4) no
    C10 C11 C12 . . . 120.4(4) no
    C11 C12 C13 . . . 120.3(3) no
    C8 C13 C12 . . . 120.3(3) no
    N1 C15 C1 . . . 117.4(2) no
    C15 N1 H101 . . . 108.1 no
    C16 N1 H101 . . . 108.1 no
    C17 N1 H101 . . . 108.1 no
    C2 C1 H1 . . . 103.2 no
    C8 C1 H1 . . . 103.2 no
    C15 C1 H1 . . . 103.2 no
    C2 C3 H3 . . . 118.1 no
    C4 C3 H3 . . . 118.1 no
    C3 C4 H41 . . . 108.6 no
    C3 C4 H42 . . . 108.6 no
    C5 C4 H41 . . . 108.6 no
    C5 C4 H42 . . . 108.6 no
    H41 C4 H42 . . . 109.5 no
    C4 C5 H5 . . . 118.3 no
    C6 C5 H5 . . . 118.3 no
    C5 C6 H6 . . . 118.4 no
    C7 C6 H6 . . . 118.4 no
    C2 C7 H71 . . . 107.8 no
    C2 C7 H72 . . . 107.8 no
    C6 C7 H71 . . . 107.8 no
    C6 C7 H72 . . . 107.8 no
    H71 C7 H72 . . . 109.5 no
    C8 C9 H9 . . . 119.1 no
    C10 C9 H9 . . . 119.1 no
    C9 C10 H10 . . . 120.4 no
    C11 C10 H10 . . . 120.4 no
    C11 C12 H12 . . . 119.9 no
    C13 C12 H12 . . . 119.9 no
    C8 C13 H13 . . . 119.9 no
    C12 C13 H13 . . . 119.9 no
    O1 C14 H141 . . . 109.5 no
    O1 C14 H142 . . . 109.5 no
    O1 C14 H143 . . . 109.5 no
    H141 C14 H142 . . . 109.5 no
    H141 C14 H143 . . . 109.5 no
    H142 C14 H143 . . . 109.5 no
    N1 C15 H151 . . . 107.4 no
    N1 C15 H152 . . . 107.4 no
    C1 C15 H151 . . . 107.4 no
    C1 C15 H152 . . . 107.4 no
    H151 C15 H152 . . . 109.5 no
    N1 C16 H161 . . . 109.5 no
    N1 C16 H162 . . . 109.5 no
    N1 C16 H163 . . . 109.5 no
    H161 C16 H162 . . . 109.5 no
    H161 C16 H163 . . . 109.5 no
    H162 C16 H163 . . . 109.5 no
    N1 C17 H171 . . . 109.5 no
    N1 C17 H172 . . . 109.5 no
    N1 C17 H173 . . . 109.5 no
    H171 C17 H172 . . . 109.5 no
    H171 C17 H173 . . . 109.5 no
    H172 C17 H173 . . . 109.5 no
loop_
    _geom_torsion_atom_site_label_1
    _geom_torsion_atom_site_label_2
    _geom_torsion_atom_site_label_3
    _geom_torsion_atom_site_label_4
    _geom_torsion_site_symmetry_1
    _geom_torsion_site_symmetry_2
    _geom_torsion_site_symmetry_3
    _geom_torsion_site_symmetry_4
    _geom_torsion
    _geom_torsion_publ_flag
    C14 O1 C11 C10 . . . . 0.3(6) ?
    C14 O1 C11 C12 . . . . 180.0(4) ?
    C16 N1 C15 C1 . . . . -77.4(4) ?
    C17 N1 C15 C1 . . . . 159.8(3) ?
    C2 C1 C8 C9 . . . . 90.1(4) ?
    C2 C1 C8 C13 . . . . -90.2(4) ?
    C8 C1 C2 C3 . . . . -113.9(3) ?
    C8 C1 C2 C7 . . . . 65.0(4) ?
    C2 C1 C15 N1 . . . . -46.9(5) ?
    C15 C1 C2 C3 . . . . 110.9(4) ?
    C15 C1 C2 C7 . . . . -70.2(4) ?
    C8 C1 C15 N1 . . . . 176.3(3) ?
    C15 C1 C8 C9 . . . . -131.7(3) ?
    C15 C1 C8 C13 . . . . 48.0(5) ?
    C1 C2 C3 C4 . . . . -179.5(3) ?
    C1 C2 C7 C6 . . . . -178.7(3) ?
    C3 C2 C7 C6 . . . . 0.2(3) ?
    C7 C2 C3 C4 . . . . 1.6(5) ?
    C2 C3 C4 C5 . . . . -3.6(6) no
    C3 C4 C5 C6 . . . . 4.3(8) ?
    C4 C5 C6 C7 . . . . -2.9(10) ?
    C5 C6 C7 C2 . . . . 0.5(8) no
    C1 C8 C9 C10 . . . . 177.8(3) ?
    C1 C8 C13 C12 . . . . -177.6(3) ?
    C9 C8 C13 C12 . . . . 2.1(5) ?
    C13 C8 C9 C10 . . . . -1.9(6) ?
    C8 C9 C10 C11 . . . . -0.1(5) ?
    C9 C10 C11 O1 . . . . -178.4(4) ?
    C9 C10 C11 C12 . . . . 1.9(7) ?
    O1 C11 C12 C13 . . . . 178.6(4) ?
    C10 C11 C12 C13 . . . . -1.7(7) ?
    C11 C12 C13 C8 . . . . -0.3(6) ?
loop_
    _geom_hbond_atom_site_label_D
    _geom_hbond_atom_site_label_H
    _geom_hbond_atom_site_label_A
    _geom_hbond_site_symmetry_D
    _geom_hbond_site_symmetry_H
    _geom_hbond_site_symmetry_A
    _geom_hbond_distance_DH
    _geom_hbond_distance_HA
    _geom_hbond_distance_DA
    _geom_hbond_angle_DHA
    _geom_hbond_publ_flag
    N1 H101 Cl1 . . . 0.86 2.28 3.033(2) 146 yes
    C17 H173 Cl1 . . 2_555 0.96 2.75 3.641(3) 155 yes
