# Supplementary material for: 2-(Cyclo­hexa-1,4-dien­yl)-2-(4-methoxy­phen­yl)-N,N-dimethyl­ethanaminium chloride
Source: Acta Crystallogr Sect E Struct Rep Online. 2009 Jul 18;65(Pt 8):o1916. doi: 10.1107/S1600536809027627 (PMC2977347; doi:10.1107/S1600536809027627)
Supplement: Supplementary file 2 [file e-65-o1916-Isup2.hkl]

#
# h,k,l, Fc-squared, Fo-squared, sigma(Fo-squared) and status flag
#
data_I
_shelx_title ' imp-ii in P b c a'
_shelx_refln_list_code          4
_shelx_F_calc_maximum      267.60
_exptl_crystal_F_000      1264.00
_reflns_d_resolution_high  0.6094
 
loop_
 _symmetry_equiv_pos_as_xyz
 'x, y, z'
 '-x+1/2, -y, z+1/2'
 'x+1/2, -y+1/2, -z'
 '-x, y+1/2, -z+1/2'
 '-x, -y, -z'
 'x-1/2, y, -z-1/2'
 '-x-1/2, y-1/2, z'
 'x, -y-1/2, z-1/2'
 
_cell_length_a    11.1245
_cell_length_b    10.9248
_cell_length_c    28.9651
_cell_angle_alpha  90.000
_cell_angle_beta   90.000
_cell_angle_gamma  90.000
 
_shelx_F_squared_multiplier     1.000
 
loop_
 _refln_index_h
 _refln_index_k
 _refln_index_l
 _refln_F_squared_calc
 _refln_F_squared_meas
 _refln_F_squared_sigma
 _refln_observed_status
   2   0   0    17945.29    20043.95    320.88 o
   4   0   0    17641.23    18124.75    287.91 o
   6   0   0       29.67       40.45     10.54 o
   8   0   0     3980.78     3734.16     80.55 o
  10   0   0        4.26       -2.52     17.42 o
  12   0   0      136.34      165.06     32.24 o
  14   0   0        8.11       57.21     34.77 o
   2   1   0     1424.23     1161.77     13.93 o
   4   1   0    10558.12     9015.57     94.86 o
   6   1   0       60.18      163.58     10.74 o
   8   1   0       42.34       70.30     11.77 o
  10   1   0       25.26       25.93     12.07 o
  12   1   0       21.79        7.85     19.03 o
  14   1   0       12.29        9.38     25.19 o
   0   2   0     2253.35     3600.68     37.01 o
   2   2   0    30390.31    31373.83    414.66 o
   4   2   0        8.50       -2.88      6.31 o
   6   2   0     3252.83     2606.38     38.13 o
   8   2   0        1.42        9.99     10.52 o
  10   2   0       97.02       74.69     13.40 o
  12   2   0       73.18       44.84     20.45 o
  14   2   0       75.39      112.25     34.94 o
   2   3   0     1274.76     1286.19     16.15 o
   4   3   0     1889.09     1948.28     27.66 o
   6   3   0     1276.63     1397.38     27.20 o
   8   3   0      181.96      221.25     18.94 o
  10   3   0       87.14       38.61     17.31 o
  12   3   0        0.68       30.61     28.56 o
  14   3   0        3.46       33.07     23.04 o
   0   4   0    11460.36    11235.83    137.68 o
   2   4   0     1579.00     1415.78     15.32 o
   4   4   0       44.49       23.93      5.42 o
   6   4   0      336.38      353.83     15.80 o
   8   4   0      519.79      514.06     43.73 o
  10   4   0        0.66       13.26     14.82 o
  12   4   0       10.59       34.52     18.37 o
   2   5   0       12.76       14.52      5.98 o
   4   5   0     4124.54     4030.09     51.61 o
   6   5   0        1.71        9.74      7.44 o
   8   5   0        0.03        1.29      8.15 o
  10   5   0        2.99       10.84     12.76 o
  12   5   0      118.91       69.70     22.15 o
   0   6   0     2455.09     2344.40     35.11 o
   2   6   0      911.05     1185.56     15.72 o
   4   6   0        1.97       -1.76      7.34 o
   6   6   0      336.28      380.27     15.52 o
   8   6   0      255.25      310.84     13.84 o
  10   6   0       76.24       43.04     18.54 o
  12   6   0        0.29       18.30     17.05 o
   2   7   0     1924.05     1898.67     27.84 o
   4   7   0      120.06      119.66     10.06 o
   6   7   0        0.04        9.78      9.10 o
   8   7   0      157.50      211.68     17.05 o
  10   7   0      246.88      239.67     16.48 o
  12   7   0        3.64        4.90     18.42 o
   0   8   0       62.39       56.82     11.53 o
   2   8   0       31.94       44.68      9.82 o
   4   8   0       20.13        1.95     10.99 o
   6   8   0        5.74       16.57     10.04 o
   8   8   0       10.71       26.65     11.74 o
  10   8   0        9.85        1.34     11.93 o
   2   9   0       62.35       82.26     11.34 o
   4   9   0      131.56      184.91     19.42 o
   6   9   0       50.43       34.83     15.21 o
   8   9   0       85.83       74.00     14.87 o
  10   9   0       78.89       70.11     19.60 o
   0  10   0      704.36      729.16     27.74 o
   2  10   0       67.43      100.43     12.54 o
   4  10   0       12.41       15.31     13.33 o
   6  10   0       25.67       20.55     12.00 o
   8  10   0       18.25       26.36     14.53 o
  10  10   0        0.60        9.26     14.89 o
   2  11   0       15.70       14.65     10.26 o
   4  11   0      621.52      719.91     26.50 o
   6  11   0       20.61       13.99     17.81 o
   8  11   0       18.64       15.71     12.06 o
   0  12   0       27.91       20.23     17.83 o
   2  12   0       45.27       31.71     14.47 o
   4  12   0        0.18       -4.21     12.88 o
   6  12   0        0.16        0.33     15.23 o
   2  13   0      126.98      133.02     22.50 o
   4  13   0       25.84       23.90     14.30 o
   0  14   0        4.04       25.84     27.87 o
   2  14   0       10.15       29.90     18.56 o
   2   1   1     1096.89     1291.89     10.79 o
   3   1   1     1322.69      931.44     10.26 o
   4   1   1    10321.38    11072.97     85.11 o
   5   1   1      130.41      112.98      6.84 o
   6   1   1     1080.12     1006.59     14.64 o
   7   1   1       37.92       43.16      6.16 o
   8   1   1      725.97      785.69     16.14 o
   9   1   1        5.29        0.16      6.83 o
  10   1   1      441.05      441.21     16.11 o
  11   1   1        1.03       15.19      9.63 o
  12   1   1      131.95      106.87     15.69 o
  13   1   1        2.92        8.59     11.52 o
  14   1   1        0.28       -1.48     14.31 o
   0   2   1     1044.29     1148.32     11.11 o
   1   2   1       83.06       92.71      2.91 o
   2   2   1       25.69       85.28      4.72 o
   3   2   1     1974.63     2045.79     20.25 o
   4   2   1      317.52      303.86      8.21 o
   5   2   1     1651.33     1703.65     17.19 o
   6   2   1      254.92      310.71      9.48 o
   7   2   1        0.27        3.84      5.65 o
   8   2   1      163.17      145.41      8.85 o
   9   2   1       17.11       26.42      8.13 o
  10   2   1        4.24       11.95      9.36 o
  11   2   1        4.92        9.78     10.53 o
  12   2   1        3.17       16.65     11.08 o
  13   2   1        0.18       21.46     12.44 o
  14   2   1        4.92       45.47     20.26 o
   1   3   1     2246.23     2588.41     15.98 o
   2   3   1    14363.80    13197.71     87.34 o
   3   3   1     1428.65     1404.25     14.16 o
   4   3   1     1500.44     1444.71     15.95 o
   5   3   1      182.43      222.44      8.91 o
   6   3   1       32.04       29.71      8.59 o
   7   3   1       96.08      102.64      9.53 o
   8   3   1      235.61      212.69     12.32 o
   9   3   1       44.59       41.92     11.68 o
  10   3   1      951.95      943.71     27.76 o
  11   3   1        5.37        5.06     10.99 o
  12   3   1       52.42       86.92     16.34 o
  13   3   1        0.09       15.30     15.95 o
  14   3   1        6.14       53.56     18.24 o
   0   4   1     5561.65     4781.98     42.76 o
   1   4   1      326.76      379.23      6.72 o
   2   4   1     2149.48     1832.37     13.76 o
   3   4   1      142.21      179.43      5.74 o
   4   4   1      403.66      409.62      7.43 o
   5   4   1        9.10       25.58      4.55 o
   6   4   1      620.54      535.90     12.66 o
   7   4   1      370.38      325.61     14.93 o
   8   4   1      717.76      692.29     17.30 o
   9   4   1       37.32       42.11     11.81 o
  10   4   1       43.19       59.94     12.76 o
  11   4   1        0.02       -5.54     11.63 o
  12   4   1        0.78        9.82     13.49 o
  13   4   1        1.28       21.86     16.84 o
   1   5   1        1.73       -1.98      3.26 o
   2   5   1      480.86      426.93      6.08 o
   3   5   1      193.23      221.01      6.21 o
   4   5   1     1046.31      800.62     12.38 o
   5   5   1       25.84       20.37      5.04 o
   6   5   1      669.41      671.68     11.30 o
   7   5   1       43.77       48.34      6.23 o
   8   5   1      191.86      235.07     12.17 o
   9   5   1       25.27       24.76      8.82 o
  10   5   1      112.01       98.41     10.93 o
  11   5   1        0.90       17.57     11.31 o
  12   5   1       31.29        8.80     12.16 o
  13   5   1        2.27        9.58     14.49 o
   0   6   1     1424.12     1500.83     19.71 o
   1   6   1      248.69      235.97      6.63 o
   2   6   1     1073.29     1123.71     12.49 o
   3   6   1      177.63      179.26      6.01 o
   4   6   1       54.41       72.00      6.80 o
   5   6   1        2.71        2.71      5.17 o
   6   6   1      110.11      159.82      8.20 o
   7   6   1       53.75       75.10      7.36 o
   8   6   1      106.20      115.74      8.48 o
   9   6   1       15.57       18.33      7.83 o
  10   6   1       36.81       42.30      9.33 o
  11   6   1       11.41       13.47      8.31 o
  12   6   1       51.05       36.35     19.12 o
  13   6   1        1.65        6.35     11.65 o
   1   7   1       12.07       22.07      5.08 o
   2   7   1      434.39      484.16      9.88 o
   3   7   1       78.41       91.28      5.17 o
   4   7   1      981.93      969.26     14.41 o
   5   7   1       23.60       27.30      7.27 o
   6   7   1        0.21        3.03      6.72 o
   7   7   1        7.56        2.56      6.44 o
   8   7   1        0.02        1.65      6.50 o
   9   7   1        2.87        4.64      7.00 o
  10   7   1       92.19       58.88     13.38 o
  11   7   1        2.55       15.14     11.14 o
  12   7   1       53.93       71.93     16.56 o
   0   8   1     1521.40     1453.61     24.03 o
   1   8   1       17.56       19.63      5.62 o
   2   8   1      737.29      751.29     12.33 o
   3   8   1        5.04        7.64      5.71 o
   4   8   1       24.46       19.87      5.77 o
   5   8   1      161.90      150.45     10.41 o
   6   8   1      464.18      529.68     12.39 o
   7   8   1       24.69       25.23      7.90 o
   8   8   1      142.17      149.22     20.26 o
   9   8   1        0.07       -6.00      7.16 o
  10   8   1        2.50       -1.30      8.94 o
  11   8   1        0.04       -1.92      9.05 o
   1   9   1      495.07      506.30     10.93 o
   2   9   1        0.97        8.68      5.80 o
   3   9   1       16.64       14.84      6.76 o
   4   9   1        8.93        0.70      6.75 o
   5   9   1       24.76       20.89      7.86 o
   6   9   1       74.52       71.89     10.14 o
   7   9   1        0.06        1.10      6.34 o
   8   9   1       23.84       11.21      8.15 o
   9   9   1        0.18        2.26      8.11 o
  10   9   1       48.02       47.76     11.02 o
  11   9   1        0.69       13.60     11.89 o
   0  10   1     2269.58     2523.19     41.53 o
   1  10   1      144.29      165.76      9.76 o
   2  10   1      631.03      616.14     13.69 o
   3  10   1      206.97      167.79     10.81 o
   4  10   1       77.48       71.16      9.94 o
   5  10   1       11.27       15.55      9.27 o
   6  10   1      225.22      225.82     32.55 o
   7  10   1        3.68        3.70      8.07 o
   8  10   1      101.28      103.38     12.99 o
   9  10   1        1.46       -9.70      9.70 o
  10  10   1        3.99       15.62     10.30 o
   1  11   1       71.17       92.21      8.95 o
   2  11   1        3.07        6.38      7.23 o
   3  11   1        4.85        4.89      6.88 o
   4  11   1       20.90       17.46     10.71 o
   5  11   1        1.02        3.12      9.66 o
   6  11   1        0.26       -5.33     12.39 o
   7  11   1        1.06        0.07      9.45 o
   8  11   1        0.11        2.51      9.20 o
   9  11   1        0.02       -3.95      9.08 o
   0  12   1      395.87      431.96     19.87 o
   1  12   1       12.98        8.09      8.14 o
   2  12   1       75.97       88.36     10.34 o
   3  12   1        2.08       -2.83      7.49 o
   4  12   1       23.43       37.68     11.41 o
   5  12   1        1.41        8.09     11.67 o
   6  12   1       89.81       81.43     29.09 o
   7  12   1        0.24       -1.16     10.86 o
   1  13   1        2.30       18.93     10.00 o
   2  13   1        0.06       11.17      9.11 o
   3  13   1       10.33       10.69      9.19 o
   4  13   1        0.92       13.40     10.90 o
   5  13   1        2.04       -6.91     13.40 o
   0  14   1       58.59       64.97     32.40 o
   1  14   1        1.01       -7.90     10.14 o
   2  14   1       26.73       10.03     11.96 o
   2   0   2     4364.95     4516.78     39.49 o
   3   0   2     7208.87     6964.62     71.84 o
   4   0   2       56.33       33.37      6.61 o
   5   0   2      759.57     1296.06     20.23 o
   6   0   2      287.48      264.93     13.63 o
   7   0   2     1077.93     1245.88     23.43 o
   8   0   2     3261.34     3185.48     48.33 o
   9   0   2       26.22       48.20     15.40 o
  10   0   2       16.32       -1.59     10.20 o
  11   0   2       30.10        8.83     13.38 o
  12   0   2       90.11       90.92     20.83 o
  13   0   2        0.00       15.91     22.06 o
  14   0   2       21.39       82.11     27.52 o
   2   1   2    10858.74    10070.12     66.55 o
   3   1   2     8571.71     7856.56     56.66 o
   4   1   2      375.16      321.07      7.88 o
   5   1   2      646.59      660.19      9.86 o
   6   1   2      246.67      352.77      9.30 o
   7   1   2        9.00       33.09      6.75 o
   8   1   2        0.91        0.70      5.90 o
   9   1   2       16.16       26.53      8.27 o
  10   1   2        3.31       -0.30      8.02 o
  11   1   2        4.38        7.75      9.78 o
  12   1   2       16.35       11.31     10.76 o
  13   1   2        0.18       33.65     13.83 o
  14   1   2        5.97        1.52     11.74 o
   0   2   2     1923.07     1550.18     13.38 o
   1   2   2     1130.43     1704.67      9.91 o
   2   2   2    19571.44    19644.86    155.02 o
   3   2   2     2036.89     1602.79     17.53 o
   4   2   2        7.32        6.20      4.19 o
   5   2   2     2149.57     1919.06     23.81 o
   6   2   2     6601.01     6509.97     56.92 o
   7   2   2        0.00       -0.72      5.69 o
   8   2   2      105.01      121.36      9.83 o
   9   2   2       22.81       40.56      8.60 o
  10   2   2      123.81       90.05     10.94 o
  11   2   2        2.87        1.62      8.70 o
  12   2   2       55.28       41.93     11.68 o
  13   2   2        3.06       33.53     17.65 o
  14   2   2       85.64      119.09     17.88 o
   1   3   2     1658.03     1364.11      9.96 o
   2   3   2     9840.81     9844.24     59.98 o
   3   3   2     2145.23     2531.55     20.86 o
   4   3   2     1535.21     1526.41     15.29 o
   5   3   2      231.90      240.24      9.55 o
   6   3   2      415.65      455.59     11.94 o
   7   3   2        2.72        8.81      7.55 o
   8   3   2        3.89        3.96      8.06 o
   9   3   2       16.32       28.57      9.74 o
  10   3   2      220.20      232.97     15.96 o
  11   3   2        1.93        2.17     13.40 o
  12   3   2        1.91        5.82     12.33 o
  13   3   2        1.59       -4.29     16.74 o
  14   3   2        2.03       15.67     21.11 o
   0   4   2    10849.78    11379.49    106.63 o
   1   4   2      393.85      334.42      5.90 o
   2   4   2      738.39      649.42      6.93 o
   3   4   2      946.07     1176.60     12.72 o
   4   4   2      185.09      277.30      6.58 o
   5   4   2       13.75       20.88      4.78 o
   6   4   2      874.61      966.51     14.83 o
   7   4   2      196.35      145.85      9.73 o
   8   4   2     1119.25     1032.43     20.87 o
   9   4   2        9.29       15.04      9.61 o
  10   4   2        2.19       -1.64     10.06 o
  11   4   2        3.30        5.93     12.64 o
  12   4   2       35.79       31.53     17.75 o
  13   4   2        0.96       34.98     15.79 o
   1   5   2      707.09      757.33      8.86 o
   2   5   2      193.74      151.97      4.66 o
   3   5   2      971.90     1188.61     12.36 o
   4   5   2     2651.60     2656.46     26.13 o
   5   5   2        0.77        4.42      4.03 o
   6   5   2       31.88       52.72      6.01 o
   7   5   2        0.68       -0.78      4.80 o
   8   5   2       69.54       72.21      8.15 o
   9   5   2        5.41        6.53      7.36 o
  10   5   2       17.93       17.55      9.59 o
  11   5   2        0.75        2.84      9.14 o
  12   5   2       96.19       90.86     21.34 o
  13   5   2        0.26       34.35     18.17 o
   0   6   2     2362.58     2139.08     24.77 o
   1   6   2       23.06       46.27      5.97 o
   2   6   2     1343.35     1351.42     13.96 o
   3   6   2      325.10      305.69      6.98 o
   4   6   2       23.25       31.91      5.86 o
   5   6   2        0.99        5.29      5.17 o
   6   6   2      684.22      657.37     11.66 o
   7   6   2      330.06      341.44     10.76 o
   8   6   2      275.87      309.72     10.38 o
   9   6   2       27.19       13.16      7.49 o
  10   6   2       10.95       17.46      8.07 o
  11   6   2        5.12        0.49      7.99 o
  12   6   2       24.97       18.56     11.35 o
  13   6   2        0.20       12.50     10.85 o
   1   7   2       28.90       39.18      5.22 o
   2   7   2      488.53      479.10      9.01 o
   3   7   2      299.81      314.26      7.44 o
   4   7   2      456.32      406.01     10.29 o
   5   7   2        9.62        7.00      7.50 o
   6   7   2      291.14      366.90     10.10 o
   7   7   2       30.77       13.97      6.64 o
   8   7   2       69.28       82.91      8.32 o
   9   7   2       42.34       37.70      9.27 o
  10   7   2      233.43      216.30     23.70 o
  11   7   2       15.97       12.35     10.24 o
  12   7   2        3.66       10.03     11.53 o
   0   8   2      438.43      450.17     12.50 o
   1   8   2        1.95        1.71      4.55 o
   2   8   2      516.93      449.67     10.79 o
   3   8   2        5.46       20.48      5.74 o
   4   8   2        0.84        5.44      5.09 o
   5   8   2       25.33       18.17      6.70 o
   6   8   2      266.66      301.24     10.40 o
   7   8   2       18.22       12.45      6.61 o
   8   8   2       69.94       57.12      9.14 o
   9   8   2        0.52        7.53      7.75 o
  10   8   2        1.62       -1.44      8.05 o
  11   8   2        0.59        7.81     10.54 o
   1   9   2       10.12       23.20      6.91 o
   2   9   2     1148.23     1235.53     17.24 o
   3   9   2       56.23       46.84      8.04 o
   4   9   2      627.90      674.80     13.47 o
   5   9   2       12.62       27.44      7.64 o
   6   9   2       99.78       71.52     10.78 o
   7   9   2        5.14       -3.74      7.38 o
   8   9   2       51.96       46.71     10.24 o
   9   9   2        0.17       -0.45      8.36 o
  10   9   2       64.93       46.21     11.98 o
  11   9   2        4.59       15.70     11.72 o
   0  10   2        0.95       -1.75      9.97 o
   1  10   2       29.12       34.50      7.55 o
   2  10   2        0.01       -1.91      5.92 o
   3  10   2        9.48       16.47      7.22 o
   4  10   2        9.02       11.83      8.30 o
   5  10   2        0.21       -2.37      8.03 o
   6  10   2       20.69       20.85      9.37 o
   7  10   2        1.56       -0.13      7.53 o
   8  10   2       13.54       13.62      8.49 o
   9  10   2        0.00       19.27     10.66 o
  10  10   2        0.03       14.70     10.01 o
   1  11   2       19.88       15.70      7.62 o
   2  11   2      217.86      230.08     11.53 o
   3  11   2       31.96       26.04      8.28 o
   4  11   2      388.37      405.06     14.82 o
   5  11   2        8.93        6.15     10.82 o
   6  11   2        0.09        0.10      9.17 o
   7  11   2        1.56        7.16      9.79 o
   8  11   2       12.10        6.07      9.10 o
   9  11   2        1.08        5.10     10.08 o
   0  12   2        5.13        1.88     12.40 o
   1  12   2        0.64        0.57      7.06 o
   2  12   2        1.26        6.09      8.03 o
   3  12   2       16.20        1.71      7.52 o
   4  12   2        0.20        0.03      8.96 o
   5  12   2       27.27        2.17     10.14 o
   6  12   2        4.58        2.95     12.29 o
   7  12   2        5.16       -3.71     11.01 o
   1  13   2        2.38        4.93      9.24 o
   2  13   2      119.86      106.06     15.82 o
   3  13   2       16.11       19.72      9.01 o
   4  13   2       26.12       32.89     11.84 o
   5  13   2        0.36       23.69     13.76 o
   0  14   2        0.03       -4.73     14.23 o
   1  14   2        0.02       11.20      9.53 o
   1   1   3    12201.98    11661.03    245.14 o
   2   1   3    35085.69    38616.26    337.12 o
   3   1   3     2061.19     2572.47     20.75 o
   4   1   3     7054.93     6660.63     49.73 o
   5   1   3      550.63      616.81      9.44 o
   6   1   3      194.37      147.78      7.43 o
   7   1   3       32.22       26.38      6.23 o
   8   1   3      110.50      106.71      8.82 o
   9   1   3       13.43       16.30      7.77 o
  10   1   3      266.24      285.68     12.62 o
  11   1   3        0.00      -10.07     10.07 o
  12   1   3       88.86       75.35     12.40 o
  13   1   3        4.64       -4.94     12.96 o
  14   1   3        0.04       26.53     14.79 o
   0   2   3      379.93      570.74      7.74 o
   1   2   3     2386.80     2439.26     14.86 o
   2   2   3     8994.42     8949.27     65.35 o
   3   2   3     3499.20     3372.37     29.37 o
   4   2   3      269.99      419.40      7.73 o
   5   2   3       33.61       27.21      5.44 o
   6   2   3     1380.50     1427.12     18.97 o
   7   2   3      209.96      240.52      9.08 o
   8   2   3       70.91       72.27      8.98 o
   9   2   3       21.30       34.53     10.08 o
  10   2   3       50.44       45.32      9.68 o
  11   2   3       16.01       22.74      9.78 o
  12   2   3       16.67       22.08     12.79 o
  13   2   3        0.06       13.73     11.81 o
  14   2   3       11.36       22.02     19.13 o
   1   3   3     1592.17     1283.50     10.36 o
   2   3   3     8638.58     8842.95     52.89 o
   3   3   3     4968.25     4965.35     35.23 o
   4   3   3     3550.77     3613.85     31.34 o
   5   3   3        2.53        3.78      4.78 o
   6   3   3      526.83      625.46     14.84 o
   7   3   3      517.81      458.29     15.04 o
   8   3   3        2.45        1.66      8.20 o
   9   3   3        1.93        4.22     10.05 o
  10   3   3      370.06      460.57     21.40 o
  11   3   3        3.03       -3.67     10.73 o
  12   3   3       66.36       80.33     14.96 o
  13   3   3        0.83        0.32     15.11 o
  14   3   3        0.24        3.92     16.62 o
   0   4   3     2036.23     2102.01     24.01 o
   1   4   3      712.44      713.62      7.66 o
   2   4   3      296.65      285.45      4.97 o
   3   4   3     1899.35     1968.68     16.79 o
   4   4   3      394.17      391.91      8.06 o
   5   4   3       93.22       66.56      4.95 o
   6   4   3      246.77      271.16      8.68 o
   7   4   3      292.07      296.97     10.96 o
   8   4   3      272.16      283.35     13.78 o
   9   4   3        2.15        5.11      8.96 o
  10   4   3       19.91        3.81      9.66 o
  11   4   3        9.92       25.00     10.56 o
  12   4   3       14.33       24.57     18.02 o
  13   4   3        1.72        5.49     13.12 o
   1   5   3      671.79      477.63      6.70 o
   2   5   3      911.06      858.69      9.62 o
   3   5   3       92.34       64.24      4.51 o
   4   5   3     2065.56     2021.18     20.26 o
   5   5   3       68.93       69.16      5.35 o
   6   5   3      320.86      381.20      8.79 o
   7   5   3      143.65      185.16      8.85 o
   8   5   3      291.01      327.53     10.98 o
   9   5   3       27.03       36.85      9.33 o
  10   5   3       95.44      110.40     13.16 o
  11   5   3        0.74       17.52     11.60 o
  12   5   3       50.80       45.98     13.88 o
  13   5   3        3.71       37.51     23.41 o
   0   6   3     1669.01     1731.69     21.04 o
   1   6   3       52.63       36.18      4.80 o
   2   6   3      359.71      382.81      7.89 o
   3   6   3      456.82      448.18      7.70 o
   4   6   3      803.80      923.46     12.86 o
   5   6   3        2.23        4.70      5.40 o
   6   6   3      646.70      637.57     11.56 o
   7   6   3        3.90        9.04      6.02 o
   8   6   3      142.43      161.69      8.88 o
   9   6   3       34.07       29.20      8.32 o
  10   6   3       11.60       12.16      8.95 o
  11   6   3       23.03       16.73      9.34 o
  12   6   3       50.90       40.74     13.75 o
  13   6   3        0.74       46.99     24.80 o
   1   7   3      513.76      410.57      8.50 o
   2   7   3      386.65      380.13      9.07 o
   3   7   3       19.62       14.47      4.95 o
   4   7   3      839.11      850.19     14.97 o
   5   7   3        5.00        7.11      6.11 o
   6   7   3        0.38        0.15      5.00 o
   7   7   3       91.50       82.36      7.78 o
   8   7   3        7.42        8.45      7.36 o
   9   7   3        0.77        1.65      7.18 o
  10   7   3       42.65       31.46      9.16 o
  11   7   3       15.57       15.72      9.78 o
  12   7   3       25.72       27.63     13.24 o
   0   8   3      293.60      293.21     12.63 o
   1   8   3       59.12       74.70      6.19 o
   2   8   3        2.07        5.31      6.05 o
   3   8   3      107.25       93.92      6.85 o
   4   8   3      255.59      254.30     13.64 o
   5   8   3       15.06       21.00      9.94 o
   6   8   3      537.24      551.84     15.05 o
   7   8   3        9.13        7.26      6.67 o
   8   8   3      117.66      136.12     14.45 o
   9   8   3        1.12       -0.94      7.61 o
  10   8   3        0.39       -3.93      7.32 o
  11   8   3        0.19       12.38     12.62 o
   1   9   3      225.61      254.77      9.61 o
   2   9   3     1228.45     1202.89     17.51 o
   3   9   3      106.14      122.67      8.86 o
   4   9   3       81.34       75.66      8.81 o
   5   9   3      151.94      142.31     12.66 o
   6   9   3       76.76      100.28      9.91 o
   7   9   3        0.05        1.08      7.43 o
   8   9   3        0.70        5.20      7.08 o
   9   9   3        5.66       -5.87      8.57 o
  10   9   3        9.87       20.07      9.89 o
  11   9   3        3.43        2.09     10.78 o
   0  10   3       38.55       34.05     10.13 o
   1  10   3        8.61        9.65      6.58 o
   2  10   3        3.76       10.15      6.16 o
   3  10   3       22.14       18.42      7.19 o
   4  10   3        2.07        5.51      7.60 o
   5  10   3       40.43       56.42     11.86 o
   6  10   3      136.75      166.77     26.86 o
   7  10   3        1.31        6.79      7.37 o
   8  10   3      127.31      111.32     20.05 o
   9  10   3        5.26        3.44      9.05 o
  10  10   3        4.39       10.61     10.75 o
   1  11   3        7.90        4.84      7.45 o
   2  11   3       17.11       15.50      7.71 o
   3  11   3        2.18        4.15      6.65 o
   4  11   3       87.01       79.08     10.57 o
   5  11   3       32.99        7.29     12.24 o
   6  11   3        7.89       11.76     10.10 o
   7  11   3        0.01        2.95      9.13 o
   8  11   3        0.06       -0.66      9.59 o
   9  11   3        0.07       25.74     28.28 o
   0  12   3      139.48      169.35     23.33 o
   1  12   3       12.97       15.98      8.54 o
   2  12   3       61.70       75.67     11.12 o
   3  12   3       13.82       24.01      8.46 o
   4  12   3        0.58       -2.49      7.97 o
   5  12   3        7.10       10.48     12.76 o
   6  12   3       64.52       47.22     22.22 o
   7  12   3        1.36        7.67     12.88 o
   1  13   3        1.68       11.92      9.15 o
   2  13   3        9.62       11.53      8.55 o
   3  13   3        8.42       11.77      9.05 o
   4  13   3        0.02       20.19     11.83 o
   5  13   3        0.80        3.05     13.11 o
   0  14   3       96.35       90.54     34.34 o
   1  14   3        1.67        8.60      9.57 o
   1   0   4      101.39       72.82      7.69 o
   2   0   4    16497.77    15392.53    151.93 o
   3   0   4     5828.79     6374.68     62.88 o
   4   0   4      396.06      450.19     10.02 o
   5   0   4      722.93      552.73     13.27 o
   6   0   4      509.50      432.14     13.03 o
   7   0   4      114.92      179.82     11.32 o
   8   0   4     2858.53     2758.28     51.98 o
   9   0   4       30.87       27.91     11.80 o
  10   0   4       18.74       31.13     13.20 o
  11   0   4        7.12        0.78     14.85 o
  12   0   4       87.61      118.06     24.76 o
  13   0   4        3.99       23.36     21.60 o
  14   0   4       31.42       25.19     18.56 o
   1   1   4     4681.24     4217.69     99.76 o
   2   1   4     6431.77     6634.93     45.79 o
   3   1   4     1582.17     1768.80     15.37 o
   4   1   4     4097.58     4897.13     38.79 o
   5   1   4       37.81       22.94      5.01 o
   6   1   4      297.06      307.34      8.77 o
   7   1   4       46.95      103.14      8.07 o
   8   1   4        1.20        0.71      6.03 o
   9   1   4        5.57       10.93      7.52 o
  10   1   4       21.83       20.23      9.31 o
  11   1   4        9.71       10.76      9.96 o
  12   1   4       12.50       21.18     10.92 o
  13   1   4        0.21       21.21     14.49 o
  14   1   4        0.79       27.94     14.41 o
   0   2   4     6485.64     6248.16     48.00 o
   1   2   4     8922.81     8645.34     49.62 o
   2   2   4      853.93      874.61      7.66 o
   3   2   4       44.02       27.27      4.03 o
   4   2   4      948.26      790.63     10.56 o
   5   2   4     1020.02      842.06     11.91 o
   6   2   4     4008.11     4314.63     38.16 o
   7   2   4      184.84      202.81      9.99 o
   8   2   4      378.59      368.43     13.39 o
   9   2   4        0.11        0.96      8.12 o
  10   2   4      170.43      182.19     13.13 o
  11   2   4       11.39       11.29     10.25 o
  12   2   4       57.26       55.72     12.83 o
  13   2   4        0.44       14.56     13.12 o
  14   2   4       85.41      161.51     19.15 o
   1   3   4       18.33        5.61      2.41 o
   2   3   4     4364.94     4370.91     28.19 o
   3   3   4     2508.06     2650.52     19.69 o
   4   3   4      672.07      681.11     11.74 o
   5   3   4       59.83       70.69      7.52 o
   6   3   4      101.97      114.54      8.63 o
   7   3   4       13.27       26.81      9.00 o
   8   3   4      840.62      835.85     18.97 o
   9   3   4        5.70       17.04     10.00 o
  10   3   4      244.28      294.92     19.76 o
  11   3   4        2.03      -11.74     12.07 o
  12   3   4       13.01       40.25     15.75 o
  13   3   4        1.10       45.77     16.48 o
  14   3   4        0.91       -1.22     49.92 o
   0   4   4     9161.10     9171.31     86.41 o
   1   4   4      147.78      217.32      5.01 o
   2   4   4      328.98      329.62      5.07 o
   3   4   4      246.88      310.82      6.44 o
   4   4   4      312.77      383.61      7.65 o
   5   4   4       35.21       75.48      7.03 o
   6   4   4      920.68      906.28     13.70 o
   7   4   4        6.56       17.91      8.94 o
   8   4   4     1218.54     1204.25     21.58 o
   9   4   4        6.33        2.60      7.65 o
  10   4   4        0.57       -1.66      7.82 o
  11   4   4        1.91       -0.37     10.39 o
  12   4   4       56.64       78.03     14.22 o
  13   4   4        2.34       22.71     15.03 o
   1   5   4       96.10      105.97      5.43 o
   2   5   4      328.21      268.32      7.00 o
   3   5   4       59.91       74.96      5.64 o
   4   5   4     3376.49     3290.40     31.02 o
   5   5   4      209.13      222.74      7.06 o
   6   5   4       74.43       67.15      6.59 o
   7   5   4        7.12        0.10      5.02 o
   8   5   4      425.32      454.20     12.02 o
   9   5   4       10.78       28.43      7.98 o
  10   5   4       50.88       38.92     10.24 o
  11   5   4        7.94        6.39      9.59 o
  12   5   4       42.39       55.83     12.74 o
  13   5   4        5.79        8.78     15.62 o
   0   6   4     3941.05     3637.52     38.93 o
   1   6   4      791.14      644.07      8.41 o
   2   6   4       81.66       47.76      5.19 o
   3   6   4      188.08      258.86      6.00 o
   4   6   4      653.03      633.90     10.54 o
   5   6   4       22.39       13.79      5.23 o
   6   6   4      373.82      408.86     11.23 o
   7   6   4       94.99      118.59      7.60 o
   8   6   4      110.85       92.98      8.69 o
   9   6   4        0.70        4.32      6.97 o
  10   6   4        2.05       -3.70      8.02 o
  11   6   4        1.38       15.63      8.85 o
  12   6   4       56.69       51.25     14.90 o
   1   7   4      142.89      168.72      7.04 o
   2   7   4     1524.94     1497.46     15.36 o
   3   7   4       63.51       52.66      6.05 o
   4   7   4      908.27      969.98     13.85 o
   5   7   4       14.02       22.94      6.75 o
   6   7   4      478.74      476.58     12.98 o
   7   7   4       32.02       46.75      8.19 o
   8   7   4        0.26        6.73      8.07 o
   9   7   4        3.11        5.03      6.50 o
  10   7   4      145.69      126.28     22.52 o
  11   7   4        0.14        4.58      8.74 o
  12   7   4        2.38        2.06     10.38 o
   0   8   4      522.27      504.57     13.23 o
   1   8   4      109.55      120.82      6.82 o
   2   8   4      403.40      401.44     10.56 o
   3   8   4       79.27       53.44      6.59 o
   4   8   4        3.86       -2.63      6.67 o
   5   8   4      180.02      240.76     10.54 o
   6   8   4      174.07      172.88     10.99 o
   7   8   4       42.32       29.53      7.65 o
   8   8   4      193.72      260.03     11.50 o
   9   8   4        0.02        5.41      8.96 o
  10   8   4        5.95        9.85      8.51 o
  11   8   4        0.23       10.57     10.32 o
   1   9   4      306.57      349.35      9.99 o
   2   9   4      384.66      421.65     13.47 o
   3   9   4       17.71       15.48      6.09 o
   4   9   4      435.66      495.22     13.92 o
   5   9   4        7.13       13.40      9.95 o
   6   9   4       74.42       57.42      7.81 o
   7   9   4       13.17       11.69      7.62 o
   8   9   4       31.32       28.86      8.75 o
   9   9   4       11.89       13.54      8.49 o
  10   9   4       37.68       38.21     11.31 o
  11   9   4        0.03       19.41     14.47 o
   0  10   4       43.11       59.30     11.66 o
   1  10   4        3.29        9.58      7.18 o
   2  10   4       32.75       26.68      6.74 o
   3  10   4       69.91       38.68      7.37 o
   4  10   4        7.35        2.34      6.54 o
   5  10   4       12.83       19.03      9.77 o
   6  10   4       29.53       37.10     11.04 o
   7  10   4        0.16       -0.68      7.36 o
   8  10   4       18.81       -0.15      6.98 o
   9  10   4        0.05       13.87     11.44 o
  10  10   4        0.85        0.85     10.09 o
   1  11   4        2.41       -0.71      6.83 o
   2  11   4      213.29      269.31     10.96 o
   3  11   4        3.18        4.08      6.98 o
   4  11   4      385.15      446.49     14.56 o
   5  11   4       33.75       11.36     11.91 o
   6  11   4        0.68        3.77     10.80 o
   7  11   4        5.52        5.29      9.48 o
   8  11   4        5.95       18.13     11.19 o
   0  12   4        0.26       -1.61     10.53 o
   1  12   4        6.30        5.29      7.57 o
   2  12   4        3.11        7.61      8.50 o
   3  12   4        4.67       11.70      8.26 o
   4  12   4       27.24       17.52      9.58 o
   5  12   4        7.98       13.74     11.80 o
   6  12   4        0.00       -2.57     13.29 o
   7  12   4        0.32        4.16      9.90 o
   1  13   4        0.06        6.94      8.35 o
   2  13   4      124.90      106.08     21.80 o
   3  13   4       15.80       13.67      9.14 o
   4  13   4      103.83       80.78     18.87 o
   5  13   4        8.31        4.73     12.83 o
   0  14   4        0.57       -1.47     11.15 o
   1  14   4        0.95        8.37      9.81 o
   1   1   5     2123.84     1987.05     31.66 o
   2   1   5     2400.89     2749.65     20.20 o
   3   1   5     3102.03     3264.09     24.15 o
   4   1   5     4982.69     4688.53     36.50 o
   5   1   5       34.60       36.22      5.89 o
   6   1   5      168.91      167.97      7.07 o
   7   1   5       17.96       14.89      5.61 o
   8   1   5      270.94      281.15     10.65 o
   9   1   5        0.00        8.61      7.83 o
  10   1   5      292.98      313.36     14.29 o
  11   1   5       27.93       22.03     10.31 o
  12   1   5      100.16      124.77     14.46 o
  13   1   5        2.61       13.05     13.10 o
  14   1   5        0.28       10.68     12.41 o
   0   2   5     1555.15     1285.14     12.59 o
   1   2   5     5208.06     5559.34     32.26 o
   2   2   5      157.80      247.55      5.57 o
   3   2   5       19.84       25.03      4.50 o
   4   2   5       50.15       49.39      5.35 o
   5   2   5      915.38     1087.46     13.30 o
   6   2   5       36.19       51.89      6.09 o
   7   2   5       15.10        7.72      5.88 o
   8   2   5      138.22      125.09      8.64 o
   9   2   5       30.17       18.98      8.71 o
  10   2   5       42.01       28.80      8.87 o
  11   2   5       18.61       30.63      9.76 o
  12   2   5       15.72       24.20     12.45 o
  13   2   5        2.37        9.33     12.24 o
  14   2   5        5.90       23.29     17.11 o
   1   3   5     1009.89      984.84      7.91 o
   2   3   5     2011.09     1905.30     13.52 o
   3   3   5       64.87       73.80      3.81 o
   4   3   5     6729.13     6334.16     53.98 o
   5   3   5       38.53       32.58      6.69 o
   6   3   5     1519.55     1286.09     17.55 o
   7   3   5       48.23       69.22      8.23 o
   8   3   5        2.99       11.24      8.22 o
   9   3   5      297.28      295.68     15.26 o
  10   3   5      233.41      240.67     15.17 o
  11   3   5        1.65        8.55     10.80 o
  12   3   5       54.99       44.32     16.07 o
  13   3   5        0.35       24.55     17.58 o
   0   4   5     1084.09     1072.32     13.69 o
   1   4   5     2822.85     2772.65     18.29 o
   2   4   5      941.04      879.43      8.98 o
   3   4   5      235.48      218.82      5.61 o
   4   4   5      561.42      602.34      8.72 o
   5   4   5       39.44       35.44      4.71 o
   6   4   5       50.02       54.96      6.55 o
   7   4   5        1.05       -1.05      6.66 o
   8   4   5      118.07      129.65     12.66 o
   9   4   5      220.75      225.56     14.45 o
  10   4   5        1.12        0.38      9.99 o
  11   4   5        9.95       31.64     11.15 o
  12   4   5       22.13       34.90     14.69 o
  13   4   5        0.25       -5.17     16.49 o
   1   5   5     1816.85     1931.15     15.57 o
   2   5   5     4600.91     4468.03     30.13 o
   3   5   5       55.06       31.47      5.15 o
   4   5   5     1937.56     1914.85     20.31 o
   5   5   5      152.98      178.53      6.61 o
   6   5   5      157.17      197.47      7.10 o
   7   5   5      225.73      223.83      7.89 o
   8   5   5      195.54      167.51      8.52 o
   9   5   5        4.83        2.85      7.43 o
  10   5   5      169.95      198.60     22.15 o
  11   5   5        0.21      -10.57     11.78 o
  12   5   5       34.46       54.04     14.07 o
  13   5   5        0.42       10.58     14.40 o
   0   6   5      344.80      259.28      8.91 o
   1   6   5        2.71        9.64      3.90 o
   2   6   5      597.08      542.91      8.05 o
   3   6   5      145.12      197.19      6.40 o
   4   6   5      104.67      117.62      6.91 o
   5   6   5       83.66       70.06      7.43 o
   6   6   5      913.12      794.62     13.30 o
   7   6   5       70.29       84.20      7.89 o
   8   6   5      214.45      198.71      9.81 o
   9   6   5        0.57        5.33      7.47 o
  10   6   5        6.28       10.65      8.41 o
  11   6   5       11.13       13.34      8.79 o
  12   6   5       41.64       44.21     13.90 o
   1   7   5       24.43       40.81      5.88 o
   2   7   5      157.86      170.83      6.93 o
   3   7   5      262.78      236.16      7.39 o
   4   7   5     1659.10     1639.25     22.17 o
   5   7   5      255.22      299.12     10.64 o
   6   7   5      140.36       97.62      7.16 o
   7   7   5        0.14       -0.02      6.08 o
   8   7   5       35.19       29.38      7.16 o
   9   7   5        1.41       -1.48      6.76 o
  10   7   5       40.93       32.18      8.63 o
  11   7   5        4.33       16.24      9.19 o
  12   7   5       11.77       14.34     10.67 o
   0   8   5     2081.47     2139.07     32.22 o
   1   8   5      184.33      201.07      8.28 o
   2   8   5      566.93      539.12     10.54 o
   3   8   5       14.43       20.48      5.91 o
   4   8   5       43.53       28.79      8.16 o
   5   8   5       25.40       26.88      7.28 o
   6   8   5      561.99      576.87     13.44 o
   7   8   5       12.68        8.60      7.79 o
   8   8   5      180.76      200.77     12.54 o
   9   8   5       16.31        5.10      7.64 o
  10   8   5        0.87        5.23      8.00 o
  11   8   5        0.76        3.95     11.25 o
   1   9   5      667.55      680.88     12.58 o
   2   9   5      296.54      276.38     10.50 o
   3   9   5      141.34      163.30      8.58 o
   4   9   5      226.82      218.39     12.04 o
   5   9   5       26.84       37.33     10.64 o
   6   9   5       49.18       67.26     11.11 o
   7   9   5        8.08        0.11      6.47 o
   8   9   5        6.46       18.08      9.16 o
   9   9   5        3.12       15.09      8.63 o
  10   9   5        3.11        9.70     10.73 o
   0  10   5      251.87      275.72     14.18 o
   1  10   5       85.05       94.18      8.38 o
   2  10   5       59.68       60.14      7.40 o
   3  10   5       24.93       39.57      8.10 o
   4  10   5       34.26       42.17      9.27 o
   5  10   5        0.02       -3.88     10.26 o
   6  10   5      146.27      144.22     23.55 o
   7  10   5       10.36       13.95      9.41 o
   8  10   5      111.94       97.58     14.63 o
   9  10   5        1.05       13.10     10.36 o
  10  10   5        0.06        4.62     15.77 o
   1  11   5        5.81        6.74      7.09 o
   2  11   5       15.73       12.39      7.45 o
   3  11   5      175.45      239.71     11.92 o
   4  11   5        0.02       16.02     10.21 o
   5  11   5        0.25        6.22     10.20 o
   6  11   5        1.90        0.77      9.70 o
   7  11   5        0.22       -5.05      8.76 o
   8  11   5        0.06        1.30      9.38 o
   0  12   5      251.83      204.19     39.20 o
   1  12   5        5.03        4.61      7.83 o
   2  12   5       46.94       35.69      9.22 o
   3  12   5       14.40        1.37      7.59 o
   4  12   5       14.24        8.11      9.96 o
   5  12   5        6.18       19.53     12.70 o
   6  12   5       45.46       18.54     15.39 o
   7  12   5       17.61        9.53      9.96 o
   1  13   5        1.76        2.34      8.87 o
   2  13   5       10.16        8.09      8.29 o
   3  13   5        5.38        6.80      8.12 o
   4  13   5        3.56        5.28     13.02 o
   5  13   5       29.88       31.14     16.46 o
   0  14   5       49.33       37.68     17.73 o
   0   0   6    21722.56    22363.58    325.00 o
   1   0   6    14342.97    15164.13    110.58 o
   2   0   6     4211.50     4408.65     57.80 o
   3   0   6      347.35      427.04     12.61 o
   4   0   6      188.59      100.96      7.54 o
   5   0   6     2286.51     2863.12     35.05 o
   6   0   6      546.03      337.12     13.79 o
   7   0   6      191.76      195.92     12.99 o
   8   0   6     1302.32     1257.68     25.03 o
   9   0   6      300.16      309.05     18.27 o
  10   0   6       17.25       18.22     15.86 o
  11   0   6       24.09       31.05     13.07 o
  12   0   6       62.15       67.31     23.82 o
  13   0   6        1.11       16.42     17.67 o
  14   0   6       14.77        8.31     28.61 o
   1   1   6    11499.80    10945.61    230.68 o
   2   1   6     4060.24     4067.74     46.02 o
   3   1   6        6.58        7.21      2.79 o
   4   1   6      193.94      227.65      7.29 o
   5   1   6     1155.46     1396.43     15.24 o
   6   1   6        2.84       11.66      5.07 o
   7   1   6       42.58       42.91      7.59 o
   8   1   6       70.83       84.26      8.77 o
   9   1   6       73.62       53.95     10.12 o
  10   1   6       13.87       11.80      9.19 o
  11   1   6        3.36        1.21      8.11 o
  12   1   6       15.67       28.89     12.10 o
  13   1   6        0.13       20.58     12.05 o
  14   1   6        1.68       19.74     14.67 o
   0   2   6    34237.30    38649.91    376.37 o
   1   2   6      730.86      751.46      6.54 o
   2   2   6    17203.45    16692.39    490.67 o
   3   2   6       49.68       70.77      4.82 o
   4   2   6      756.11      546.01      8.12 o
   5   2   6     1243.49     1140.52     17.61 o
   6   2   6     3334.60     3363.84     29.80 o
   7   2   6       90.39      107.31      7.79 o
   8   2   6      386.01      435.40     11.59 o
   9   2   6      144.33      125.97     10.89 o
  10   2   6       49.36       60.12     10.54 o
  11   2   6       36.81       32.82      9.83 o
  12   2   6       57.27       57.46     14.49 o
  13   2   6        3.89       17.39     12.58 o
  14   2   6       55.98      132.17     17.20 o
   1   3   6       12.71       20.74      2.41 o
   2   3   6      594.44      511.33      6.52 o
   3   3   6      392.26      405.10      5.25 o
   4   3   6     1277.06     1096.00     12.20 o
   5   3   6      412.72      335.69     10.05 o
   6   3   6     1031.48      981.47     18.97 o
   7   3   6      304.20      367.17     13.11 o
   8   3   6       37.86       17.97      9.32 o
   9   3   6        0.27        1.32      7.60 o
  10   3   6       92.06      136.57     13.06 o
  11   3   6        3.69        6.96     12.73 o
  12   3   6        0.11        7.06     11.64 o
  13   3   6        0.63        4.33     17.33 o
   0   4   6     1477.45     1022.21     17.86 o
   1   4   6      107.05       81.18      3.78 o
   2   4   6      654.04      708.64      7.29 o
   3   4   6      112.11      134.21      4.63 o
   4   4   6        5.81       22.68      3.45 o
   5   4   6       24.98       13.69      4.11 o
   6   4   6      888.09      820.29     14.38 o
   7   4   6      191.59      196.14     10.51 o
   8   4   6      779.62      782.05     16.99 o
   9   4   6        4.17       10.42      8.25 o
  10   4   6        1.69       -0.66      7.99 o
  11   4   6       12.93       21.51     11.97 o
  12   4   6       34.36       45.80     14.24 o
  13   4   6       10.73       15.81     20.79 o
   1   5   6        0.59       -1.66      3.23 o
   2   5   6      783.63      819.86      9.21 o
   3   5   6      199.32      169.44      7.88 o
   4   5   6     1739.42     1746.70     17.82 o
   5   5   6      272.75      305.95      8.28 o
   6   5   6        7.57       19.48      5.33 o
   7   5   6       19.03       23.43      5.76 o
   8   5   6       84.53      110.21      7.92 o
   9   5   6        4.57        8.63      6.63 o
  10   5   6       20.76        4.79      8.05 o
  11   5   6       11.99       13.34     10.26 o
  12   5   6       26.35       18.51     14.67 o
  13   5   6       15.59       38.62     16.42 o
   0   6   6      204.70      263.08     10.24 o
   1   6   6      651.45      594.67      9.01 o
   2   6   6       99.63       79.49      4.89 o
   3   6   6       35.09       27.55      3.82 o
   4   6   6        2.38        3.56      4.72 o
   5   6   6      317.48      350.39      8.15 o
   6   6   6      481.77      535.44     10.73 o
   7   6   6       12.96       11.88      5.92 o
   8   6   6       66.06       60.30      8.79 o
   9   6   6       18.92       12.34      7.06 o
  10   6   6       11.55       14.62      9.18 o
  11   6   6        1.55        0.73      6.83 o
  12   6   6        6.49       17.42     10.17 o
   1   7   6       68.95       81.46      5.70 o
   2   7   6     1023.92     1073.10     13.15 o
   3   7   6      396.08      370.31      8.27 o
   4   7   6       60.15       91.73      8.29 o
   5   7   6       12.16       27.30      7.21 o
   6   7   6       40.16       33.70      6.58 o
   7   7   6      119.43      156.08      8.52 o
   8   7   6        8.33        1.76      6.29 o
   9   7   6       55.59       25.47      7.42 o
  10   7   6      130.09      126.52     20.35 o
  11   7   6        2.36       -5.97      8.91 o
  12   7   6        4.77       11.57     12.30 o
   0   8   6     1720.55     1679.13     25.59 o
   1   8   6      132.06      145.34      7.25 o
   2   8   6       82.93      125.61      7.12 o
   3   8   6       10.47       27.63      6.50 o
   4   8   6      209.60      257.44     11.06 o
   5   8   6       12.56       16.67      7.82 o
   6   8   6       54.70       64.68      8.14 o
   7   8   6        0.05       -2.99      6.07 o
   8   8   6       96.42       97.30      8.48 o
   9   8   6       11.76        0.96      7.09 o
  10   8   6        7.49       12.35      9.10 o
  11   8   6        0.00        3.79     10.82 o
   1   9   6       59.80       72.95      7.33 o
   2   9   6      363.35      384.89     11.08 o
   3   9   6       17.13       17.24      6.35 o
   4   9   6      513.89      487.78     13.09 o
   5   9   6      118.39       89.28     10.42 o
   6   9   6       19.33       24.08     10.00 o
   7   9   6        1.66        5.62      7.03 o
   8   9   6       93.22       88.97     12.07 o
   9   9   6        9.95       -9.12      9.12 o
  10   9   6       69.50       47.19     17.32 o
   0  10   6       63.04       68.57     11.85 o
   1  10   6       48.18       54.46      8.10 o
   2  10   6       32.37       24.22      6.66 o
   3  10   6        1.26        2.29      6.78 o
   4  10   6        0.62       11.25      8.60 o
   5  10   6        0.09       10.06      9.14 o
   6  10   6       31.58       16.84      9.61 o
   7  10   6       19.38       14.65      8.38 o
   8  10   6        5.53       11.82     10.77 o
   9  10   6        1.06        6.96     10.19 o
   1  11   6        0.61        6.81      7.27 o
   2  11   6      104.92      118.80      9.59 o
   3  11   6      127.97      138.97     10.79 o
   4  11   6      170.32      186.31     36.74 o
   5  11   6       22.57        9.77      9.59 o
   6  11   6       12.87       10.48      8.87 o
   7  11   6        2.83        3.86     10.27 o
   8  11   6       15.17        4.21      8.88 o
   0  12   6        3.37       -1.27     11.75 o
   1  12   6        0.03        4.16      7.44 o
   2  12   6        9.14       13.15      8.12 o
   3  12   6        1.09       -2.22      7.06 o
   4  12   6        0.63       -4.03     10.81 o
   5  12   6       42.87       35.39     13.56 o
   6  12   6        0.50       -0.06     12.32 o
   7  12   6       15.31       15.32     11.83 o
   1  13   6       30.00        9.55      9.18 o
   2  13   6       70.39       69.56     16.71 o
   3  13   6        4.45       10.37      8.64 o
   4  13   6       59.09       39.86     12.96 o
   5  13   6       18.24        8.74     14.64 o
   1   1   7     3207.31     2409.64     13.27 o
   2   1   7     9966.61     9217.61     92.46 o
   3   1   7     1494.43     1662.11     14.88 o
   4   1   7     3533.46     3808.64     30.20 o
   5   1   7       17.14        3.61      3.59 o
   6   1   7      423.51      481.23     10.38 o
   7   1   7       28.95       44.40      6.77 o
   8   1   7      305.99      325.38     10.00 o
   9   1   7       18.44       16.93      7.80 o
  10   1   7      684.27      684.34     16.19 o
  11   1   7       12.20       16.59     10.58 o
  12   1   7      120.54       91.46     14.64 o
  13   1   7        0.99       15.90     13.39 o
  14   1   7        0.88       -8.72     12.10 o
   0   2   7      271.61      205.80      6.16 o
   1   2   7      769.71      675.50      6.11 o
   2   2   7     2083.44     1926.62     19.06 o
   3   2   7      128.39      128.77      6.58 o
   4   2   7      233.81      318.74      6.95 o
   5   2   7       30.03       41.57      6.06 o
   6   2   7     1105.79     1063.74     14.38 o
   7   2   7       50.07       55.10      6.04 o
   8   2   7        0.39        8.69      6.57 o
   9   2   7       66.31       47.88      8.89 o
  10   2   7       21.79       27.06      9.46 o
  11   2   7        3.90        8.83      9.25 o
  12   2   7        0.00        4.39     10.83 o
  13   2   7        3.91        7.24     11.22 o
  14   2   7        1.27        5.92     16.60 o
   1   3   7     1857.49     1878.70     13.74 o
   2   3   7     1891.90     1969.28     16.17 o
   3   3   7      846.85     1031.36      8.80 o
   4   3   7      516.85      445.10      7.64 o
   5   3   7      244.81      306.24      9.37 o
   6   3   7       16.37       42.06      7.92 o
   7   3   7       52.55       40.11      8.70 o
   8   3   7      292.93      294.83     12.74 o
   9   3   7      249.96      245.32     14.28 o
  10   3   7      298.65      270.65     20.25 o
  11   3   7        0.26       13.75     11.52 o
  12   3   7       48.54       43.24     14.98 o
  13   3   7        0.48       -6.53     13.10 o
   0   4   7     2128.53     2341.51     25.03 o
   1   4   7      871.22      902.57      8.29 o
   2   4   7      312.41      360.06      6.71 o
   3   4   7      213.23      206.40      5.03 o
   4   4   7      156.84      133.80      4.54 o
   5   4   7      190.39      183.60      7.93 o
   6   4   7      183.64      256.30      8.05 o
   7   4   7        1.41        4.33      6.02 o
   8   4   7       63.88       56.16      8.79 o
   9   4   7      325.35      365.84     17.47 o
  10   4   7        2.34        7.64     10.72 o
  11   4   7        2.30       -4.79     14.24 o
  12   4   7        6.46       15.71     12.35 o
  13   4   7        0.28       47.32     18.69 o
   1   5   7     2082.61     2229.21     16.51 o
   2   5   7     2637.48     2778.89     19.67 o
   3   5   7      474.12      460.03      8.94 o
   4   5   7      787.21      771.07      9.71 o
   5   5   7      260.77      299.20      8.22 o
   6   5   7      135.11      142.16      6.58 o
   7   5   7        0.10        5.65      5.02 o
   8   5   7       16.77       16.79      6.72 o
   9   5   7        3.13        6.99      6.91 o
  10   5   7      151.46      165.97     15.94 o
  11   5   7        0.02       -1.36      7.97 o
  12   5   7       29.85       37.86     11.77 o
  13   5   7        3.22      -16.65     16.65 o
   0   6   7     1929.95     1652.82     23.76 o
   1   6   7      636.71      638.51      9.20 o
   2   6   7     1582.93     1488.59     13.86 o
   3   6   7      205.56      235.31      7.45 o
   4   6   7      118.22      111.03      7.60 o
   5   6   7      220.77      212.54      7.10 o
   6   6   7      289.54      289.72      9.29 o
   7   6   7       40.24       48.19      5.99 o
   8   6   7      169.05      206.52      8.77 o
   9   6   7       11.11       15.19      6.70 o
  10   6   7        2.48        5.90      8.13 o
  11   6   7       12.80       15.12      8.28 o
  12   6   7       18.53       13.57     11.07 o
   1   7   7       26.54       28.68      5.13 o
   2   7   7       26.65       37.41      5.12 o
   3   7   7      768.70      775.24     11.77 o
   4   7   7       87.18       72.08      8.26 o
   5   7   7      124.87      141.53      6.88 o
   6   7   7       36.66       42.85      6.49 o
   7   7   7        8.70       22.42      6.75 o
   8   7   7        2.51        6.41      6.14 o
   9   7   7        0.05        0.77      6.99 o
  10   7   7       61.71       51.05     12.29 o
  11   7   7        6.10        1.92      7.24 o
  12   7   7       26.08       49.28     16.44 o
   0   8   7      914.88      957.94     17.42 o
   1   8   7      358.47      381.88      9.91 o
   2   8   7      585.62      620.02     10.70 o
   3   8   7      181.10      186.51      7.36 o
   4   8   7        6.17       15.31      7.23 o
   5   8   7       34.00       31.33      9.38 o
   6   8   7      215.25      301.79     15.53 o
   7   8   7       11.03       13.04      6.89 o
   8   8   7       90.23       92.77      9.91 o
   9   8   7        5.62       14.23      8.18 o
  10   8   7        0.07        1.33      8.22 o
  11   8   7        1.06       -3.72     12.90 o
   1   9   7      333.92      383.66     10.11 o
   2   9   7       68.51       83.17      8.58 o
   3   9   7       73.32       60.69      7.36 o
   4   9   7        5.14       10.17      7.74 o
   5   9   7       53.72       85.95     12.76 o
   6   9   7       42.84       38.93     10.06 o
   7   9   7        7.29       14.80      8.62 o
   8   9   7        2.85       19.39      8.05 o
   9   9   7        2.19       17.39      9.47 o
  10   9   7       25.55       18.45     17.53 o
   0  10   7     1402.36     1527.36     27.30 o
   1  10   7       31.88       32.42      6.36 o
   2  10   7      421.32      475.92     11.98 o
   3  10   7        0.74        4.98      7.18 o
   4  10   7       22.72       47.81     10.10 o
   5  10   7        4.51        8.57      9.46 o
   6  10   7       97.71       60.40     21.06 o
   7  10   7        4.31       14.94      8.37 o
   8  10   7       47.90       36.29     11.50 o
   9  10   7        0.24       24.51     15.64 o
   1  11   7      114.00      111.65     11.06 o
   2  11   7       73.98       76.15      9.47 o
   3  11   7       45.86       39.83      8.54 o
   4  11   7        3.30        6.18      9.40 o
   5  11   7       11.14       18.31     11.21 o
   6  11   7        0.58       -4.31      9.01 o
   7  11   7        2.39        7.53      9.13 o
   8  11   7        0.04        8.00     15.36 o
   0  12   7      286.89      308.75     32.74 o
   1  12   7       42.16       40.93      8.62 o
   2  12   7      194.21      142.26     19.16 o
   3  12   7        0.16        1.62      7.65 o
   4  12   7        7.64       -5.31      9.53 o
   5  12   7       14.58       12.60     13.68 o
   6  12   7      193.20      249.00     39.99 o
   7  12   7       14.68       14.21     13.29 o
   1  13   7        0.67       11.70     10.08 o
   2  13   7        0.32        9.11     10.21 o
   3  13   7       13.50       24.70     11.63 o
   4  13   7        5.26        6.42     12.77 o
   5  13   7        3.84        9.11     18.21 o
   0   0   8    71608.41    75222.38   1459.62 o
   1   0   8     2747.14     2249.43     22.40 o
   2   0   8    18574.08    18036.76    171.87 o
   3   0   8      229.58      251.48      8.16 o
   4   0   8      890.67     1052.55     16.84 o
   5   0   8      121.00       78.50      7.45 o
   6   0   8     3324.20     3394.37     46.47 o
   7   0   8      160.43      207.73     11.49 o
   8   0   8      643.56      599.40     26.98 o
   9   0   8      128.14      100.19     17.33 o
  10   0   8        1.58       12.43     10.76 o
  11   0   8        2.49        4.35     12.45 o
  12   0   8       48.09       26.46     16.20 o
  13   0   8        2.89       -1.21     15.98 o
  14   0   8       18.82       19.85     22.19 o
   1   1   8     2028.28     2186.01     13.12 o
   2   1   8       26.68       18.66      2.06 o
   3   1   8      390.44      342.08      5.86 o
   4   1   8      225.01      253.15      6.39 o
   5   1   8       72.34       56.68      5.44 o
   6   1   8       71.13       43.82      6.04 o
   7   1   8       76.71       61.51      6.64 o
   8   1   8        0.01        6.16      7.55 o
   9   1   8      125.31      112.23     10.02 o
  10   1   8       17.33       20.24      8.88 o
  11   1   8        5.27       -3.19      8.95 o
  12   1   8       16.22        1.64      9.37 o
  13   1   8        3.27        8.65     11.42 o
  14   1   8        5.03       22.57     13.68 o
   0   2   8     6916.36     6089.35     49.62 o
   1   2   8      600.97      451.13      6.96 o
   2   2   8     4345.97     3480.97     44.66 o
   3   2   8      634.61      652.88     11.60 o
   4   2   8        5.82       24.78      3.04 o
   5   2   8      694.85      844.31     11.80 o
   6   2   8     1171.66     1112.92     14.95 o
   7   2   8       45.77       41.46      6.22 o
   8   2   8      390.61      425.35     13.29 o
   9   2   8      112.52      116.95     10.88 o
  10   2   8        3.93        6.36      8.54 o
  11   2   8       22.35       25.98     10.94 o
  12   2   8       51.28       37.66     13.13 o
  13   2   8        0.35       -2.91     11.15 o
   1   3   8        3.14        7.64      3.03 o
   2   3   8       20.00        7.50      3.09 o
   3   3   8     1522.87     1469.56     22.30 o
   4   3   8     1604.65     1686.40     15.22 o
   5   3   8     1793.64     1738.49     19.82 o
   6   3   8       72.35       65.41      6.36 o
   7   3   8        6.25        8.22      7.27 o
   8   3   8      158.68      221.17     19.24 o
   9   3   8        7.61        8.45      9.87 o
  10   3   8       57.39       55.36     11.29 o
  11   3   8        2.25       -1.67     10.77 o
  12   3   8       10.09       34.53     13.07 o
  13   3   8        0.59       19.83     15.34 o
   0   4   8    14225.04    13020.21    119.30 o
   1   4   8     1434.51     1637.09     13.42 o
   2   4   8     1002.65     1007.13      9.91 o
   3   4   8      105.85       87.15      5.60 o
   4   4   8      107.16      110.61      5.21 o
   5   4   8      878.39      732.52      9.20 o
   6   4   8      282.21      242.78      7.37 o
   7   4   8        1.88       -3.15      7.55 o
   8   4   8      520.69      574.79     17.34 o
   9   4   8       14.92       13.66     10.35 o
  10   4   8       17.03       25.19     10.45 o
  11   4   8        0.01       13.02     10.65 o
  12   4   8       27.09       50.07     16.14 o
  13   4   8       12.64       23.17     14.97 o
   1   5   8      402.54      380.39      6.67 o
   2   5   8      124.20      146.25      4.18 o
   3   5   8       26.22       18.70      5.28 o
   4   5   8      785.58      759.72     11.85 o
   5   5   8       28.19       18.17      3.99 o
   6   5   8      128.16      185.07      7.56 o
   7   5   8       92.23       72.61      5.54 o
   8   5   8       16.95       23.41      6.27 o
   9   5   8        0.17       -2.13      7.42 o
  10   5   8       25.78       24.10      9.02 o
  11   5   8       12.84       14.11     11.60 o
  12   5   8       22.46       12.73      9.42 o
  13   5   8        5.53       45.40     25.89 o
   0   6   8     1420.52     1534.31     21.11 o
   1   6   8        0.01        3.32      3.64 o
   2   6   8     2510.33     2361.67     19.23 o
   3   6   8      141.99      170.59      6.28 o
   4   6   8       61.51       66.06      6.16 o
   5   6   8       58.84       56.33      6.49 o
   6   6   8      781.85      865.94     13.14 o
   7   6   8       20.98       23.86      6.47 o
   8   6   8      189.57      204.95      9.65 o
   9   6   8       20.07       15.86      7.06 o
  10   6   8       29.60       -0.75      6.50 o
  11   6   8        8.38        4.90      8.72 o
  12   6   8        0.04      -15.93     15.93 o
   1   7   8      356.68      354.29      7.73 o
   2   7   8      961.91     1017.24     13.27 o
   3   7   8       20.13       12.72      5.99 o
   4   7   8      323.43      374.12     11.86 o
   5   7   8        7.48       14.90      7.04 o
   6   7   8        1.20        7.07      4.78 o
   7   7   8       22.09       33.52      6.86 o
   8   7   8       96.47       59.68      8.62 o
   9   7   8        8.01        1.61      8.09 o
  10   7   8      120.91       54.36     16.22 o
  11   7   8        5.02       38.24     18.76 o
  12   7   8       18.38       19.32     18.07 o
   0   8   8      238.75      242.38     17.29 o
   1   8   8       64.68       74.90      7.07 o
   2   8   8        0.20        5.08      4.87 o
   3   8   8       10.88       17.57      5.49 o
   4   8   8       36.53       59.90      9.08 o
   5   8   8       30.41       24.36      9.10 o
   6   8   8        4.45        3.25      7.07 o
   7   8   8       11.19       24.23      6.58 o
   8   8   8       40.28       29.42      8.28 o
   9   8   8        5.50        4.45      7.29 o
  10   8   8        3.86       39.95     17.71 o
  11   8   8        1.18        9.22     15.12 o
   1   9   8       67.72       52.27      6.38 o
   2   9   8      139.17      144.88      8.04 o
   3   9   8        5.45        6.33      5.47 o
   4   9   8      697.22      685.29     17.87 o
   5   9   8        0.00        3.13      8.36 o
   6   9   8       45.22       60.89      9.47 o
   7   9   8       42.41       10.68      8.40 o
   8   9   8       92.69       89.40     17.74 o
   9   9   8        1.50       -3.72     11.28 o
  10   9   8       56.54       48.09     25.06 o
   0  10   8        0.02        0.37     10.39 o
   1  10   8        0.51        4.40      5.62 o
   2  10   8       34.02       21.23      6.78 o
   3  10   8       10.35       13.79      6.19 o
   4  10   8        0.04       -2.29      7.98 o
   5  10   8        0.18        0.93      9.23 o
   6  10   8       37.19       20.55     10.40 o
   7  10   8        0.12       -5.60      9.41 o
   8  10   8        0.41       15.15     14.09 o
   9  10   8        1.10        3.33     13.92 o
   1  11   8        2.24        8.71      7.83 o
   2  11   8      214.31      202.73     20.74 o
   3  11   8       17.17       14.00      7.24 o
   4  11   8      109.23      141.66     21.44 o
   5  11   8       50.18       42.73     11.93 o
   6  11   8       43.67       15.72     12.23 o
   7  11   8        0.05       19.72     13.66 o
   8  11   8       19.47       23.37     15.42 o
   0  12   8        0.21        8.76     11.95 o
   1  12   8       10.39       12.41      7.92 o
   2  12   8        1.34        8.37      8.14 o
   3  12   8        1.21        3.79      7.89 o
   4  12   8       12.58       10.04     11.34 o
   5  12   8        0.05       -5.41     12.30 o
   6  12   8        0.54       10.12     14.49 o
   7  12   8        1.47       11.36     33.93 o
   1  13   8       12.00       12.71     10.26 o
   2  13   8       58.21       38.25     13.45 o
   3  13   8        1.70       14.35     11.37 o
   4  13   8       22.78       21.75     13.90 o
   1   1   9     2365.18     2140.85     12.96 o
   2   1   9     1238.57     1072.47      8.96 o
   3   1   9      608.29      637.59      7.62 o
   4   1   9     3378.58     3155.11     26.28 o
   5   1   9       16.74       15.69      3.80 o
   6   1   9      681.58      734.01     10.86 o
   7   1   9       54.60       59.75      7.34 o
   8   1   9      142.42      143.94      9.54 o
   9   1   9       27.80       36.01      7.88 o
  10   1   9      301.13      326.74     14.99 o
  11   1   9        0.59       -6.75      9.93 o
  12   1   9       52.63       43.56     10.42 o
  13   1   9        4.51       10.98     12.63 o
   0   2   9      868.64      747.87      9.21 o
   1   2   9     4073.38     3820.54     24.31 o
   2   2   9        8.16       12.96      2.88 o
   3   2   9      402.96      334.85      9.74 o
   4   2   9      327.52      292.99      5.42 o
   5   2   9      242.53      220.04      7.68 o
   6   2   9        0.71        4.76      5.29 o
   7   2   9      325.62      275.92     10.02 o
   8   2   9        7.03       15.27      6.67 o
   9   2   9       56.39       57.84      9.12 o
  10   2   9       34.12       18.29     10.28 o
  11   2   9        0.59       11.79      8.57 o
  12   2   9        0.05       -7.13     12.03 o
  13   2   9        3.11       14.90     11.43 o
   1   3   9      692.47      497.71      5.85 o
   2   3   9      405.90      478.74      9.31 o
   3   3   9        2.58       12.66      5.60 o
   4   3   9     5087.66     4844.73     36.35 o
   5   3   9      808.67      787.75     12.57 o
   6   3   9      102.26      105.48      7.62 o
   7   3   9       19.58       18.58      7.26 o
   8   3   9      810.62      828.38     17.44 o
   9   3   9        4.78       -0.02      8.92 o
  10   3   9      317.46      352.02     16.97 o
  11   3   9        2.11       -7.85     10.39 o
  12   3   9       49.35       30.21     16.35 o
  13   3   9        2.58       -4.57     13.60 o
   0   4   9     3674.41     3700.42     36.75 o
   1   4   9     2921.78     3053.02     22.25 o
   2   4   9     5170.37     5198.74     36.53 o
   3   4   9      170.84      152.18      4.84 o
   4   4   9      188.28      181.19      7.33 o
   5   4   9       38.22       99.43      4.04 o
   6   4   9      572.55      566.03      9.37 o
   7   4   9      240.93      264.13     12.12 o
   8   4   9      214.75      180.43     13.20 o
   9   4   9       75.56       65.36     11.84 o
  10   4   9       24.10       32.92     11.21 o
  11   4   9        0.23       -1.90     11.17 o
  12   4   9       13.53       16.11     11.84 o
  13   4   9        0.25      -10.58     14.89 o
   1   5   9        1.43        2.48      3.02 o
   2   5   9       27.87       23.49      3.06 o
   3   5   9      137.31      130.60      6.24 o
   4   5   9      397.98      452.07      8.45 o
   5   5   9      167.79      167.99      4.93 o
   6   5   9       52.55       45.05      5.66 o
   7   5   9        2.09       -3.24      4.75 o
   8   5   9       40.41       30.37      7.21 o
   9   5   9       26.89       17.41      6.93 o
  10   5   9      192.62      157.09     16.09 o
  11   5   9        0.01        2.91      8.22 o
  12   5   9       35.00       28.12     12.88 o
  13   5   9       10.91       27.93     20.40 o
   0   6   9     1408.95     1477.60     22.71 o
   1   6   9      936.64     1050.46     11.51 o
   2   6   9       10.07       20.44      3.91 o
   3   6   9       12.20       24.55      4.71 o
   4   6   9      255.21      264.97      9.29 o
   5   6   9      117.12       78.92      6.29 o
   6   6   9       88.68       93.44      7.10 o
   7   6   9       10.95       23.37      6.24 o
   8   6   9       79.13      108.22      8.07 o
   9   6   9       62.45       71.24      7.92 o
  10   6   9        0.32        7.98      7.25 o
  11   6   9       31.32       26.81      8.81 o
  12   6   9        5.74       34.49     16.25 o
   1   7   9      457.11      509.72      9.34 o
   2   7   9      977.27      973.01     11.83 o
   3   7   9      208.91      194.04      8.45 o
   4   7   9      194.73      207.08      8.89 o
   5   7   9       52.79       47.58      6.53 o
   6   7   9       30.09       37.34      5.01 o
   7   7   9       88.06      112.86      7.06 o
   8   7   9       49.63       35.97      6.90 o
   9   7   9        0.14        5.21      6.94 o
  10   7   9       70.64       66.19     18.70 o
  11   7   9       30.93       33.66     16.26 o
  12   7   9       14.79       26.04     17.50 o
   0   8   9      237.27      273.29     12.63 o
   1   8   9       46.08       56.03      6.81 o
   2   8   9       57.88       64.22      5.37 o
   3   8   9       34.35       32.48      4.89 o
   4   8   9       27.51       19.98      7.99 o
   5   8   9       14.59       25.62      7.06 o
   6   8   9      189.20      277.77     10.49 o
   7   8   9       96.00       73.36      9.09 o
   8   8   9      119.60      109.52     12.47 o
   9   8   9        4.71       12.58     12.25 o
  10   8   9        0.19       26.23     16.70 o
  11   8   9        0.35       10.28     18.27 o
   1   9   9       18.01       22.35      5.43 o
   2   9   9        3.93       11.04      5.77 o
   3   9   9      287.91      305.84     10.00 o
   4   9   9      151.13      203.64     11.80 o
   5   9   9      235.58      258.46     14.64 o
   6   9   9        0.06        1.48      7.29 o
   7   9   9        0.65       19.19      9.19 o
   8   9   9       33.03       56.25     15.65 o
   9   9   9       20.37       25.15     13.92 o
  10   9   9        9.20       35.72     18.56 o
   0  10   9     1218.24     1377.18     27.60 o
   1  10   9        0.02       -2.98      6.06 o
   2  10   9      147.68      172.60     10.43 o
   3  10   9      130.67      158.77      9.86 o
   4  10   9      149.80      174.36     16.82 o
   5  10   9       44.54       16.66      9.44 o
   6  10   9      158.65       95.15     22.07 o
   7  10   9        0.20        2.27      8.10 o
   8  10   9       76.07       92.43     23.92 o
   9  10   9        7.22       24.03     14.95 o
   1  11   9       30.28       20.40      8.26 o
   2  11   9       48.47       52.70     10.76 o
   3  11   9        0.11        1.67      6.51 o
   4  11   9        1.21        6.08     10.12 o
   5  11   9       28.94       27.71     11.65 o
   6  11   9       10.66       12.93      9.59 o
   7  11   9        5.73       15.94     14.91 o
   8  11   9       17.87       18.56     14.20 o
   0  12   9       29.52       15.38     13.44 o
   1  12   9       16.73       18.79      7.66 o
   2  12   9       49.66       35.44     10.46 o
   3  12   9       14.07        5.06      8.24 o
   4  12   9        1.86        3.62      9.30 o
   5  12   9        9.10       22.83     16.26 o
   6  12   9       93.67      140.84     23.81 o
   1  13   9        0.09        3.43      8.43 o
   2  13   9        7.77       11.36     10.00 o
   3  13   9       12.11       13.87     11.16 o
   4  13   9       15.96       22.58     13.57 o
   0   0  10     4774.96     5014.52     75.23 o
   1   0  10      369.10      197.69      6.44 o
   2   0  10     1028.10      882.51     12.36 o
   3   0  10     2872.54     3220.68     30.68 o
   4   0  10     1072.98     1106.41     18.08 o
   5   0  10     1754.11     1479.20     22.35 o
   6   0  10     1871.20     1884.36     26.27 o
   7   0  10       88.00       96.16     10.13 o
   8   0  10      847.62      871.22     21.07 o
   9   0  10       21.95       14.02      9.84 o
  10   0  10       96.68       85.32     14.14 o
  11   0  10       17.39       -9.41     12.79 o
  12   0  10       96.59      106.74     38.89 o
  13   0  10       15.66        4.58     17.07 o
   1   1  10      179.85      130.09      3.55 o
   2   1  10      291.49      212.54      4.73 o
   3   1  10       63.40      107.59      3.47 o
   4   1  10      732.19      607.71      8.62 o
   5   1  10       80.75       85.22      5.25 o
   6   1  10       27.35       35.47      5.15 o
   7   1  10       52.32       32.15      7.27 o
   8   1  10      174.61      183.27     12.79 o
   9   1  10       54.13       33.41      8.12 o
  10   1  10        7.39       13.43      9.90 o
  11   1  10       20.85        6.44      9.34 o
  12   1  10       10.90       26.04     10.48 o
  13   1  10        4.50       18.21     11.75 o
   0   2  10     2356.66     1795.83     19.66 o
   1   2  10       59.17      155.37      4.03 o
   2   2  10       15.97       11.76      3.02 o
   3   2  10      252.23      256.38      5.82 o
   4   2  10      742.71      791.26      9.87 o
   5   2  10        3.33       34.70      3.61 o
   6   2  10      698.18      642.52     12.22 o
   7   2  10        1.66        1.91      5.72 o
   8   2  10      558.66      515.32     13.22 o
   9   2  10        0.31       -0.25      6.17 o
  10   2  10        7.57       12.83      9.26 o
  11   2  10       35.98       12.97      9.64 o
  12   2  10       39.44       30.72     11.67 o
  13   2  10        0.51        0.59     11.24 o
   1   3  10      182.85      196.73      4.85 o
   2   3  10     3861.15     4179.58     35.88 o
   3   3  10      182.35      200.27      8.58 o
   4   3  10      752.87      698.67     20.07 o
   5   3  10       22.29       17.47      2.70 o
   6   3  10      186.88      138.43      7.15 o
   7   3  10        1.36        1.03      5.14 o
   8   3  10      118.64      126.89      9.40 o
   9   3  10       10.96        7.72      7.70 o
  10   3  10       44.54       57.83     11.46 o
  11   3  10        3.33        7.95      8.99 o
  12   3  10        4.15       -0.60     10.66 o
  13   3  10        0.79       12.58     12.66 o
   0   4  10     5282.58     5626.72     52.29 o
   1   4  10      535.06      591.40      7.46 o
   2   4  10      536.07      461.31      8.50 o
   3   4  10       14.89        2.53      5.47 o
   4   4  10      729.94      662.51     16.93 o
   5   4  10       22.87       18.87      2.91 o
   6   4  10      391.88      408.93      6.98 o
   7   4  10      238.28      244.99      8.40 o
   8   4  10      132.48      179.17     12.16 o
   9   4  10       20.94       40.54      9.03 o
  10   4  10        1.84        2.65     10.44 o
  11   4  10        1.98        1.79      9.62 o
  12   4  10       28.79       30.44     14.60 o
  13   4  10        9.55        7.64     20.45 o
   1   5  10       13.93       10.71      3.34 o
   2   5  10      346.65      325.09      7.14 o
   3   5  10      413.59      369.49      8.02 o
   4   5  10      509.45      571.97      9.32 o
   5   5  10       42.42       27.94      3.00 o
   6   5  10      121.85       86.48      4.84 o
   7   5  10        3.91       15.64      5.42 o
   8   5  10      117.34      187.41      8.19 o
   9   5  10        0.12        2.19      6.70 o
  10   5  10      100.71       74.51     11.72 o
  11   5  10        5.80        1.52      7.72 o
  12   5  10        4.14       11.27     14.24 o
   0   6  10      369.32      407.47     11.27 o
   1   6  10      134.15      170.85      5.54 o
   2   6  10     1387.40     1442.70     13.01 o
   3   6  10      169.29      153.05      6.45 o
   4   6  10       56.71       61.88      6.36 o
   5   6  10      126.95      184.36      7.75 o
   6   6  10      697.70      742.51     10.86 o
   7   6  10      357.03      426.27     10.84 o
   8   6  10      110.85      113.96      7.08 o
   9   6  10       12.09       -1.73      5.90 o
  10   6  10        1.27       -3.57      7.46 o
  11   6  10        3.40       -0.12     11.65 o
  12   6  10        6.61       17.12     16.55 o
   1   7  10      125.27      133.87      6.50 o
   2   7  10      363.34      340.92      7.46 o
   3   7  10        5.21        2.90      4.41 o
   4   7  10      220.78      221.51     10.56 o
   5   7  10       49.48       94.47      7.96 o
   6   7  10       25.05       23.36      5.69 o
   7   7  10        3.80        1.24      5.12 o
   8   7  10       15.07        7.63      4.91 o
   9   7  10        0.02       -3.47      5.34 o
  10   7  10       83.55       88.95     16.45 o
  11   7  10        4.27       19.35     23.09 o
   0   8  10      288.52      344.13     13.31 o
   1   8  10       19.35       32.37      6.55 o
   2   8  10        4.62        3.67      4.52 o
   3   8  10       10.70       -1.96      5.17 o
   4   8  10        3.72        2.02      7.07 o
   5   8  10       22.28       18.06      7.14 o
   6   8  10        0.74        7.85      5.40 o
   7   8  10        1.12        8.18      6.60 o
   8   8  10      103.40       81.07     13.95 o
   9   8  10       13.21       13.79     13.50 o
  10   8  10        5.40        7.49     14.41 o
  11   8  10        0.28       13.78     15.02 o
   1   9  10       22.43       31.56      5.75 o
   2   9  10       58.88       62.66      6.59 o
   3   9  10        0.65        1.10      4.25 o
   4   9  10      336.04      395.04     13.50 o
   5   9  10        2.20        4.44      6.97 o
   6   9  10       25.90       24.92      7.69 o
   7   9  10       25.41       31.52      9.89 o
   8   9  10        8.16       25.54     15.93 o
   9   9  10        0.08        2.13     12.53 o
  10   9  10       11.77       38.71     23.12 o
   0  10  10       49.61       42.10     12.12 o
   1  10  10        4.93       -3.75      6.28 o
   2  10  10       46.84       54.93      8.27 o
   3  10  10        2.93        9.00      7.07 o
   4  10  10        0.10       -3.74      8.48 o
   5  10  10       11.53        4.63      8.04 o
   6  10  10       15.87        9.12      8.10 o
   7  10  10        0.20       10.43     12.33 o
   8  10  10       16.67       27.08     15.26 o
   9  10  10        0.06        8.93     13.47 o
   1  11  10        3.39        0.74      6.95 o
   2  11  10      191.25      195.57     26.23 o
   3  11  10       22.60       19.80      6.95 o
   4  11  10      171.92      172.99     29.79 o
   5  11  10       14.02       41.59     13.54 o
   6  11  10       56.84       39.73     14.17 o
   7  11  10        1.70       10.36     14.03 o
   8  11  10       14.34       19.35     14.74 o
   0  12  10        2.36        5.30     11.28 o
   1  12  10        2.11        3.01      7.67 o
   2  12  10        0.65        5.66      7.91 o
   3  12  10        0.50        5.23      8.28 o
   4  12  10        0.35        6.78     10.96 o
   5  12  10        0.09       26.00     19.91 o
   6  12  10        1.46        2.29     14.45 o
   1  13  10        0.63        4.35     11.40 o
   2  13  10       55.94       45.10     13.98 o
   3  13  10       39.52       34.73     11.95 o
   4  13  10      105.49       65.81     22.28 o
   1   1  11      523.67      379.52      4.81 o
   2   1  11     3607.50     3463.21     24.41 o
   3   1  11       62.02       61.96      3.44 o
   4   1  11     3004.02     2710.12     23.36 o
   5   1  11        0.36        2.66      3.16 o
   6   1  11      101.67       69.83      6.80 o
   7   1  11       55.15       54.45      6.92 o
   8   1  11       88.16       93.61      7.79 o
   9   1  11       30.69       21.36      7.63 o
  10   1  11      138.85      149.58     11.04 o
  11   1  11        7.97        6.30      8.34 o
  12   1  11       23.73       21.27     10.62 o
  13   1  11        0.28        3.91     13.08 o
   0   2  11     1254.47     1168.88     12.77 o
   1   2  11      882.66      916.04      9.13 o
   2   2  11      169.43      137.02      4.83 o
   3   2  11        7.08        5.48      3.63 o
   4   2  11        6.24        8.72      2.14 o
   5   2  11       10.35       11.52      3.97 o
   6   2  11       27.66       10.61      5.04 o
   7   2  11       24.63       27.28      7.85 o
   8   2  11      263.07      275.99      9.65 o
   9   2  11       10.79        5.65      6.24 o
  10   2  11        3.69       11.54      8.02 o
  11   2  11        6.27       10.79      9.94 o
  12   2  11        8.73       19.21     11.69 o
  13   2  11        0.68       -3.58     12.96 o
   1   3  11     2293.47     2354.06     15.11 o
   2   3  11     3261.00     3190.42     28.68 o
   3   3  11      115.33      122.61      7.51 o
   4   3  11     1375.51     1313.33     17.22 o
   5   3  11       93.68       80.55      4.42 o
   6   3  11      507.50      559.81      9.93 o
   7   3  11        3.23        4.99      7.32 o
   8   3  11       49.60       61.49      7.99 o
   9   3  11        0.03        1.80      6.89 o
  10   3  11      147.92      193.84     14.23 o
  11   3  11        0.53       -1.86      9.54 o
  12   3  11       53.54       70.03     12.65 o
  13   3  11        2.73       -9.78     15.55 o
   0   4  11      260.28      500.71     10.12 o
   1   4  11     1047.59      941.30      9.36 o
   2   4  11       51.51       32.44      2.63 o
   3   4  11      205.92      209.64      8.38 o
   4   4  11      441.48      420.15     12.01 o
   5   4  11        1.48        3.46      3.30 o
   6   4  11      359.41      302.03      6.88 o
   7   4  11     1121.31      970.53     14.58 o
   8   4  11        1.19       -3.88      4.91 o
   9   4  11        0.28        1.22      7.99 o
  10   4  11       13.17       15.28     10.43 o
  11   4  11        2.84       18.72      9.68 o
  12   4  11       33.96       16.86     12.12 o
  13   4  11        0.05        5.36     16.23 o
   1   5  11        7.30       21.44      4.73 o
   2   5  11     1578.87     1335.46     13.16 o
   3   5  11      182.32      166.96      5.60 o
   4   5  11     1475.98     1249.11     14.82 o
   5   5  11        1.02        0.83      2.44 o
   6   5  11      214.24      171.54      8.69 o
   7   5  11      395.09      349.61      8.92 o
   8   5  11       12.62       21.15      6.31 o
   9   5  11       43.90       26.27      6.80 o
  10   5  11      123.22      145.19     10.48 o
  11   5  11        5.72       14.14     10.72 o
  12   5  11       41.11       22.11     24.58 o
   0   6  11     1123.36     1325.80     18.31 o
   1   6  11       57.21       65.69      4.77 o
   2   6  11      121.01      124.39      5.92 o
   3   6  11      280.28      346.12      9.61 o
   4   6  11       80.52       86.22      5.26 o
   5   6  11       25.73       19.27      5.40 o
   6   6  11      522.67      547.20     14.18 o
   7   6  11       73.65       43.46      5.07 o
   8   6  11      123.07      149.57      7.69 o
   9   6  11       22.34       17.96      5.57 o
  10   6  11       17.84       18.86      6.64 o
  11   6  11       19.93       63.11     14.34 o
  12   6  11        2.64       39.46     19.09 o
   1   7  11       69.73       80.79      5.81 o
   2   7  11     1731.76     1625.83     17.00 o
   3   7  11       77.10       66.52      5.19 o
   4   7  11      249.16      254.37     10.77 o
   5   7  11      351.46      327.41     12.53 o
   6   7  11       79.47      109.41      8.19 o
   7   7  11        3.45       16.50      5.18 o
   8   7  11       26.17       28.74      5.23 o
   9   7  11        1.52        2.60      9.64 o
  10   7  11       33.40       66.81     25.79 o
  11   7  11       32.83       48.67     18.78 o
   0   8  11       65.55       72.22      9.21 o
   1   8  11       25.57       27.75      5.64 o
   2   8  11      186.13      200.34      8.03 o
   3   8  11        7.74       14.73      5.99 o
   4   8  11       76.50       98.68      8.05 o
   5   8  11       23.47       33.53      6.60 o
   6   8  11      425.08      430.02     12.06 o
   7   8  11        6.21       -2.36      5.02 o
   8   8  11       76.65       41.87      9.42 o
   9   8  11       67.42       83.06     18.47 o
  10   8  11        1.17       -3.18     16.64 o
  11   8  11        0.01       -6.56     15.52 o
   1   9  11      143.36      144.74      7.84 o
   2   9  11       44.38       41.03      6.31 o
   3   9  11       97.14       96.81      8.60 o
   4   9  11      461.11      506.25     13.73 o
   5   9  11       98.87       88.06      8.73 o
   6   9  11        0.01       -0.47      7.43 o
   7   9  11        7.51       21.22      8.20 o
   8   9  11        2.91       23.92     12.69 o
   9   9  11        0.00       13.97     15.06 o
  10   9  11        0.08       14.63     23.98 o
   0  10  11       83.91      118.44     11.90 o
   1  10  11        3.20       -1.14      5.77 o
   2  10  11        3.18       10.21      5.87 o
   3  10  11       96.37       83.43     14.03 o
   4  10  11        5.94        1.54      8.80 o
   5  10  11       10.57        6.93      8.47 o
   6  10  11       47.59       41.82     13.48 o
   7  10  11        0.03       12.48     12.75 o
   8  10  11       73.45      105.60     21.71 o
   9  10  11        4.87       16.39     16.23 o
   1  11  11        2.12        2.26      7.05 o
   2  11  11       37.94       30.80      7.99 o
   3  11  11       20.36        9.43      8.99 o
   4  11  11        0.01       -0.22      7.74 o
   5  11  11        0.74        6.32     10.84 o
   6  11  11        6.01        9.66     14.82 o
   7  11  11       20.35       47.80     15.09 o
   8  11  11        0.70       23.55     17.01 o
   0  12  11       28.31       19.70     15.16 o
   1  12  11        3.93        2.17      6.84 o
   2  12  11       29.16       25.43     10.10 o
   3  12  11        0.09        6.36      8.25 o
   4  12  11        0.00        0.58     11.76 o
   5  12  11        8.12       26.53     18.51 o
   6  12  11       30.99       35.72     18.27 o
   1  13  11        8.22       14.59     10.31 o
   2  13  11       10.93       13.20      9.49 o
   3  13  11        6.95        9.15      9.77 o
   0   0  12     7454.19     5726.62     60.02 o
   1   0  12       82.09       55.08      5.33 o
   2   0  12      741.93      803.61     12.80 o
   3   0  12      677.88      709.58     10.43 o
   4   0  12      115.29      172.01      6.79 o
   5   0  12        6.66        8.85      7.02 o
   6   0  12     1004.73     1142.19     18.94 o
   7   0  12      122.47      154.10     13.60 o
   8   0  12      140.80      163.83     12.63 o
   9   0  12        0.69       15.11     10.45 o
  10   0  12       31.06       12.03     11.50 o
  11   0  12        0.06        7.35     12.56 o
  12   0  12       65.26       49.80     23.21 o
  13   0  12       19.07       20.55     17.11 o
   1   1  12      527.25      678.24      6.99 o
   2   1  12      385.33      317.57      6.32 o
   3   1  12      719.39      660.29      7.06 o
   4   1  12      410.40      415.99      9.88 o
   5   1  12       30.84       18.94      4.66 o
   6   1  12       68.55       52.15      5.47 o
   7   1  12       33.63       37.21      6.16 o
   8   1  12       14.87       -3.38      4.89 o
   9   1  12       10.07       -2.19      5.82 o
  10   1  12       17.22       16.73      8.85 o
  11   1  12        6.91        3.45      8.80 o
  12   1  12        4.95       19.89     10.95 o
  13   1  12        0.90       10.39     14.82 o
   0   2  12     2478.70     1975.78     18.13 o
   1   2  12      109.06      151.70      5.40 o
   2   2  12      280.81      352.45      7.53 o
   3   2  12      107.10      102.89      5.51 o
   4   2  12       33.98       41.01      5.28 o
   5   2  12      119.84       77.09      4.14 o
   6   2  12      537.21      452.46     12.28 o
   7   2  12        1.53       -3.52      4.84 o
   8   2  12      570.53      508.39     12.82 o
   9   2  12       26.52       32.59      7.25 o
  10   2  12        0.73        5.07      7.92 o
  11   2  12       50.84       39.49      9.76 o
  12   2  12       11.44       16.35     10.13 o
  13   2  12        0.12        5.79     12.41 o
   1   3  12      393.77      374.22      5.37 o
   2   3  12      249.82      254.55      7.73 o
   3   3  12       16.65       21.16      5.80 o
   4   3  12     1225.06     1072.21     13.15 o
   5   3  12      704.97      677.91     15.50 o
   6   3  12       28.83       57.23      5.68 o
   7   3  12      325.17      309.42      9.26 o
   8   3  12       17.45       45.48      9.25 o
   9   3  12       16.06        0.79      7.24 o
  10   3  12       28.04       23.55     11.61 o
  11   3  12        0.72       -0.58     13.84 o
  12   3  12        0.60       16.00     11.65 o
  13   3  12        1.11       -0.71     14.92 o
   0   4  12      375.11      420.63      9.27 o
   1   4  12       10.48       21.84      2.93 o
   2   4  12      417.54      343.24      5.14 o
   3   4  12      271.53      228.11      9.27 o
   4   4  12      130.79      102.64      8.42 o
   5   4  12       11.13        8.63      7.25 o
   6   4  12     1010.29     1007.86     16.08 o
   7   4  12      218.81      177.96     10.58 o
   8   4  12      386.58      428.14     10.11 o
   9   4  12        0.66       -3.60      8.68 o
  10   4  12        0.12       -4.87      9.18 o
  11   4  12        6.04       16.97      9.11 o
  12   4  12       48.92       54.54     20.10 o
  13   4  12        9.19       59.75     19.61 o
   1   5  12       77.29       77.16      5.01 o
   2   5  12      926.41      944.00     10.22 o
   3   5  12       97.34       98.94      3.49 o
   4   5  12       68.26       98.12     10.20 o
   5   5  12      112.60      136.38     10.82 o
   6   5  12      128.29       57.71     12.16 o
   7   5  12      255.01      276.18      6.48 o
   8   5  12       29.90       28.64      5.14 o
   9   5  12       35.10       15.65      6.13 o
  10   5  12       90.18       63.83     13.00 o
  11   5  12        0.13        6.49     16.21 o
  12   5  12        0.06       22.52     27.00 o
   0   6  12      106.64       84.62      8.46 o
   1   6  12       19.89       26.33      4.25 o
   2   6  12       77.50      103.94      5.27 o
   3   6  12       15.31       16.90      5.25 o
   4   6  12      218.04      303.12      6.08 o
   5   6  12       14.28       17.14      2.92 o
   6   6  12      656.82      643.56     23.75 o
   7   6  12       17.77        6.00      4.16 o
   8   6  12       61.54       26.83      4.35 o
   9   6  12        0.04        6.74      7.45 o
  10   6  12        3.29       19.58     13.94 o
  11   6  12        1.10       20.94     14.26 o
  12   6  12       28.75       30.61     32.28 o
   1   7  12      153.52      152.54      6.76 o
   2   7  12      679.20      698.06      9.41 o
   3   7  12      220.75      224.35      8.49 o
   4   7  12      726.87      630.82     13.84 o
   5   7  12       84.03       75.52      6.05 o
   6   7  12       51.90       77.12      5.59 o
   7   7  12       23.26       28.44      5.30 o
   8   7  12       14.38       16.22      6.48 o
   9   7  12       52.79       78.58     17.31 o
  10   7  12       27.26       33.93     15.26 o
  11   7  12        1.75        0.40     13.24 o
   0   8  12      508.20      612.85     14.44 o
   1   8  12       27.18       16.11      5.42 o
   2   8  12      102.08       89.49      5.77 o
   3   8  12       34.90       44.69      5.61 o
   4   8  12        7.91        4.58      7.68 o
   5   8  12        1.35       -0.35      5.69 o
   6   8  12      121.05      100.77      8.78 o
   7   8  12        8.53       13.72      7.33 o
   8   8  12       76.46       54.98     16.68 o
   9   8  12        0.12       -3.61     12.08 o
  10   8  12        0.01      -17.25     18.12 o
   1   9  12       72.57       78.68      7.05 o
   2   9  12      398.36      383.70      8.95 o
   3   9  12        9.55       10.61      6.46 o
   4   9  12      275.75      350.75     14.90 o
   5   9  12        3.30        0.75      6.79 o
   6   9  12        1.60       -1.00      6.26 o
   7   9  12       16.92       31.02     14.42 o
   8   9  12       16.33       32.52     15.47 o
   9   9  12        7.33        2.61     13.04 o
  10   9  12       42.28       31.25     24.78 o
   0  10  12       17.66       18.04      9.03 o
   1  10  12        0.05        6.87      6.50 o
   2  10  12       13.94       23.89      7.23 o
   3  10  12       23.10       15.82      7.16 o
   4  10  12        0.39        4.95      9.40 o
   5  10  12        6.45        0.36      6.02 o
   6  10  12        4.85       15.59     12.79 o
   7  10  12        1.21        7.41     15.44 o
   8  10  12        7.10       27.09     15.15 o
   9  10  12        2.54       11.97     14.68 o
   1  11  12        5.85        4.31      7.36 o
   2  11  12      152.08      143.54     17.96 o
   3  11  12       16.10        8.61      8.87 o
   4  11  12       45.66       41.91     12.61 o
   5  11  12       10.49       24.55     14.38 o
   6  11  12       15.00        3.57     14.25 o
   7  11  12        0.17       28.83     15.90 o
   0  12  12        0.28       -9.05     12.03 o
   1  12  12        6.75        7.57      8.42 o
   2  12  12        0.85        3.94      7.95 o
   3  12  12        0.55        3.07      8.71 o
   4  12  12        6.24       30.04     18.00 o
   5  12  12        0.07       -8.96     13.93 o
   6  12  12        0.31       19.11     15.34 o
   1  13  12        7.16        8.55      9.68 o
   2  13  12       38.85       22.33     10.30 o
   3  13  12        4.26        9.01     13.47 o
   1   1  13      925.64     1129.98      9.32 o
   2   1  13     2801.40     2678.65     20.72 o
   3   1  13       71.16       76.10      3.76 o
   4   1  13     1047.84     1035.96     10.42 o
   5   1  13       45.99       48.96      4.84 o
   6   1  13       99.18      109.00      6.26 o
   7   1  13       30.17       17.79      6.01 o
   8   1  13       86.02       70.01      6.52 o
   9   1  13       31.93       23.49      8.59 o
  10   1  13      340.28      323.00     14.14 o
  11   1  13       11.86        9.69      8.77 o
  12   1  13       38.47       30.84     12.01 o
  13   1  13        0.08       17.57     15.21 o
   0   2  13     2198.00     2574.44     28.42 o
   1   2  13       42.67       38.27      3.87 o
   2   2  13       88.17       94.37      3.44 o
   3   2  13      238.48      285.59      6.83 o
   4   2  13      201.26      173.86      7.02 o
   5   2  13      115.60      126.72      4.14 o
   6   2  13       55.24       80.72      5.16 o
   7   2  13       34.80       53.03      6.37 o
   8   2  13      205.89      161.21      8.84 o
   9   2  13       15.18       34.12      7.82 o
  10   2  13        1.84        2.78      7.26 o
  11   2  13       12.46       10.83      7.98 o
  12   2  13        1.38        6.21      9.33 o
  13   2  13        2.55       14.03     13.27 o
   1   3  13       33.40       29.84      2.73 o
   2   3  13     1509.99     1614.02     19.85 o
   3   3  13      100.81      130.02      8.28 o
   4   3  13     2624.11     2763.14     32.53 o
   5   3  13        1.27        3.93      4.42 o
   6   3  13      583.14      506.77     18.58 o
   7   3  13        1.09        0.12      5.66 o
   8   3  13       33.22       37.40      8.52 o
   9   3  13       67.01       45.85     10.53 o
  10   3  13       51.28       66.80     13.03 o
  11   3  13       29.53       29.51     11.97 o
  12   3  13       30.86       51.05     21.94 o
  13   3  13        0.21       20.66     17.88 o
   0   4  13      155.47      217.07      8.61 o
   1   4  13      713.54      755.11      8.24 o
   2   4  13      466.10      490.50     11.06 o
   3   4  13        0.12        4.28      5.76 o
   4   4  13      272.19      302.94     10.79 o
   5   4  13      207.07      313.31     12.99 o
   6   4  13      694.47      575.93     11.39 o
   7   4  13        0.12        3.47      3.66 o
   8   4  13       19.77       19.71      5.69 o
   9   4  13       34.59       14.80      6.73 o
  10   4  13        7.17        0.71      8.93 o
  11   4  13        5.78       17.59     14.30 o
  12   4  13       14.56       11.84     18.55 o
   1   5  13      948.20      839.32     10.66 o
   2   5  13      140.36      122.28      3.86 o
   3   5  13       58.96       46.36      8.17 o
   4   5  13     1037.71      919.39     17.49 o
   5   5  13      363.44      350.00     13.62 o
   6   5  13       40.20       28.27     10.53 o
   7   5  13       17.19        2.48      4.66 o
   8   5  13       36.36       17.38      4.15 o
   9   5  13      161.80      138.74     11.22 o
  10   5  13       19.66       29.59     11.76 o
  11   5  13        0.14       24.41     14.90 o
  12   5  13       18.18       26.40     18.57 o
   0   6  13     1262.91     1321.39     19.98 o
   1   6  13        8.99        5.04      3.45 o
   2   6  13        0.09        3.53      3.47 o
   3   6  13      652.54      644.60     10.68 o
   4   6  13        0.53       -0.80      7.50 o
   5   6  13      115.47      147.52     11.64 o
   6   6  13       57.57       76.40     11.54 o
   7   6  13      197.53      180.28     14.91 o
   8   6  13      279.08      296.22     17.18 o
   9   6  13        0.01       -5.13      9.05 o
  10   6  13       12.11       35.85     17.05 o
  11   6  13        1.96       -3.07     13.25 o
  12   6  13       12.92       14.56     17.39 o
   1   7  13       37.34       67.66      5.34 o
   2   7  13       67.40       72.52      6.27 o
   3   7  13      156.17      187.99      9.35 o
   4   7  13       16.61       25.36      4.66 o
   5   7  13       60.85       31.53      3.21 o
   6   7  13      428.23      475.14     17.72 o
   7   7  13        4.59       -5.43     12.14 o
   8   7  13        8.83       20.29     13.55 o
   9   7  13        0.18       18.05     15.47 o
  10   7  13       41.61       28.58     18.41 o
  11   7  13       22.33       31.13     16.61 o
   0   8  13      556.53      533.82     12.76 o
   1   8  13       22.51       17.60      5.24 o
   2   8  13      349.10      310.79      7.66 o
   3   8  13        0.23        2.66      4.85 o
   4   8  13        3.87        0.00      6.40 o
   5   8  13       21.30       16.12      4.47 o
   6   8  13       48.24       21.64      5.04 o
   7   8  13        8.63       14.90     12.95 o
   8   8  13       38.58       63.53     17.93 o
   9   8  13       30.86        6.02     12.55 o
  10   8  13       14.85       29.29     17.87 o
   1   9  13       83.32      102.09      7.32 o
   2   9  13       60.40       63.65      6.02 o
   3   9  13        4.12        6.50      5.45 o
   4   9  13      325.37      320.81     14.04 o
   5   9  13       23.71       23.91      7.25 o
   6   9  13        3.62        4.61      9.64 o
   7   9  13       11.03       14.66     14.04 o
   8   9  13        6.31       -2.83     16.65 o
   9   9  13        0.16        7.65     13.91 o
   0  10  13      165.40      159.65     19.66 o
   1  10  13       26.90       15.59      6.17 o
   2  10  13       76.20       48.19     10.23 o
   3  10  13        0.01       -6.18      6.18 o
   4  10  13        0.10        0.21      8.51 o
   5  10  13        1.58        5.72      8.79 o
   6  10  13       97.57      139.57     23.29 o
   7  10  13        0.09        6.46     14.25 o
   8  10  13       26.82       35.37     17.10 o
   1  11  13        4.49       11.00      6.32 o
   2  11  13        2.12        1.50      5.78 o
   3  11  13        4.87       -1.97      6.94 o
   4  11  13        4.51        4.75     11.98 o
   5  11  13        4.41       15.40     13.45 o
   6  11  13        4.32       25.16     16.75 o
   7  11  13        5.28       32.39     15.39 o
   0  12  13      135.82       72.17     30.26 o
   1  12  13        0.14        8.26      7.92 o
   2  12  13       56.63       35.31     10.90 o
   3  12  13        2.38       -3.70      8.62 o
   4  12  13        8.61       35.89     22.68 o
   5  12  13        4.06       18.60     15.15 o
   1  13  13        7.46        6.25     10.02 o
   2  13  13        4.45        7.30     10.20 o
   0   0  14     2579.37     2485.44     29.44 o
   1   0  14     1619.11     1368.58     18.39 o
   2   0  14     4010.50     4263.92     48.53 o
   3   0  14      200.54      198.42      6.46 o
   4   0  14      207.20      246.00      9.16 o
   5   0  14       34.54       59.40      6.09 o
   6   0  14     1202.98     1228.16     25.50 o
   7   0  14        5.39        6.32      6.40 o
   8   0  14       12.56       -5.62     10.16 o
   9   0  14        0.40       13.04     10.18 o
  10   0  14        4.30        4.03     13.62 o
  11   0  14        0.07       -7.28     15.01 o
  12   0  14       53.26       35.63     15.68 o
  13   0  14        7.24       15.23     16.04 o
   1   1  14     1721.66     1499.20     11.89 o
   2   1  14       47.27       49.90      3.82 o
   3   1  14       30.98       17.88      3.52 o
   4   1  14       15.35       12.93      3.34 o
   5   1  14       25.22       28.52      4.09 o
   6   1  14      109.35      140.57      7.64 o
   7   1  14        7.30       28.14      5.94 o
   8   1  14        2.25       11.80      5.70 o
   9   1  14       60.49       54.84      9.74 o
  10   1  14       22.47        4.10      7.45 o
  11   1  14        0.36        5.07      7.75 o
  12   1  14        1.00       10.44      8.87 o
  13   1  14        0.92        9.50     11.36 o
   0   2  14    14249.03    14262.78    145.08 o
   1   2  14      287.07      224.32      4.53 o
   2   2  14      710.10      662.01      6.95 o
   3   2  14        4.61        0.83      3.97 o
   4   2  14      503.70      500.54      9.29 o
   5   2  14       21.87       51.44      3.18 o
   6   2  14      654.71      625.59     11.88 o
   7   2  14       73.68       69.95      5.49 o
   8   2  14      415.42      467.42     11.86 o
   9   2  14        2.03       16.40      6.95 o
  10   2  14        7.99       11.20      9.57 o
  11   2  14       23.98       18.23      9.25 o
  12   2  14        9.92        9.04     10.87 o
  13   2  14        3.36       32.09     19.69 o
   1   3  14      108.96      142.40      4.83 o
   2   3  14      110.78      158.11      7.43 o
   3   3  14       98.53       90.74      7.69 o
   4   3  14      134.86      148.04      7.91 o
   5   3  14        9.74       25.11      4.74 o
   6   3  14        2.56        4.96      4.51 o
   7   3  14       15.18       42.02      5.66 o
   8   3  14        0.12       12.31      7.54 o
   9   3  14        1.46        5.06      8.07 o
  10   3  14       41.72       16.36     10.27 o
  11   3  14        0.03       12.46     10.62 o
  12   3  14        7.81        2.66     17.75 o
  13   3  14        0.01       20.23     21.99 o
   0   4  14     1644.67     1485.17     19.97 o
   1   4  14        0.22       -2.35      2.35 o
   2   4  14      676.20      599.07     13.87 o
   3   4  14       28.98        4.75      6.06 o
   4   4  14        0.57        4.06      6.21 o
   5   4  14       82.36      130.23      9.82 o
   6   4  14       99.95      114.92     11.40 o
   7   4  14       16.41        7.68      9.95 o
   8   4  14      337.92      332.19     12.87 o
   9   4  14       18.84       27.85      6.49 o
  10   4  14       49.16       24.25      8.52 o
  11   4  14        2.83       -0.47     17.52 o
  12   4  14       31.78       22.91     17.72 o
   1   5  14        8.96        4.96      2.87 o
   2   5  14      515.89      500.11     11.63 o
   3   5  14        3.40        9.74      7.24 o
   4   5  14       41.58       46.24      9.34 o
   5   5  14       20.88        5.65      8.16 o
   6   5  14        0.95       -9.04      9.91 o
   7   5  14       10.12        7.50     10.70 o
   8   5  14       45.36       14.76      6.74 o
   9   5  14       19.97       39.10     17.23 o
  10   5  14       37.85       28.09     11.25 o
  11   5  14        0.18       19.15     14.20 o
  12   5  14        0.01       17.04     19.62 o
   0   6  14      451.91      452.41     12.65 o
   1   6  14       14.07        9.32      3.47 o
   2   6  14        7.50       12.13      4.79 o
   3   6  14       11.10       23.54      5.72 o
   4   6  14       74.62       99.64     10.37 o
   5   6  14       14.31       26.19      9.58 o
   6   6  14        7.41       10.91      9.43 o
   7   6  14       29.18       39.71     12.60 o
   8   6  14       45.03       47.27     12.63 o
   9   6  14       37.28       42.32     13.61 o
  10   6  14       35.44       48.63     14.79 o
  11   6  14        5.79       22.44     19.44 o
   1   7  14      301.43      301.54      8.43 o
   2   7  14       67.35       63.42      6.88 o
   3   7  14      184.01      146.62      8.15 o
   4   7  14      915.98      924.83     18.80 o
   5   7  14       57.58       36.08     11.37 o
   6   7  14       11.48       16.86     10.51 o
   7   7  14       50.11       55.67     14.67 o
   8   7  14       78.29      108.82     15.32 o
   9   7  14       22.29       -0.15     12.32 o
  10   7  14        0.45       17.08     16.16 o
  11   7  14       12.15       -4.99     16.57 o
   0   8  14      247.07      253.36     10.53 o
   1   8  14        0.10       -0.73      4.52 o
   2   8  14       67.71       48.82      7.37 o
   3   8  14        0.47       -0.15      3.61 o
   4   8  14       14.23       10.14      6.11 o
   5   8  14        6.60       14.39     11.67 o
   6   8  14      114.91      106.73     18.07 o
   7   8  14        2.20        1.61     10.40 o
   8   8  14       22.36       63.11     17.28 o
   9   8  14        1.61       28.83     14.27 o
  10   8  14        0.43       13.87     15.17 o
   1   9  14        9.87        4.71      5.67 o
   2   9  14      140.00      151.88      8.09 o
   3   9  14        0.57        6.50      5.74 o
   4   9  14      141.74      177.04     13.08 o
   5   9  14        2.06       -5.02      5.33 o
   6   9  14        4.10        4.13     10.53 o
   7   9  14       28.45       45.11     15.98 o
   8   9  14       14.41       21.08     15.79 o
   9   9  14        7.76       24.00     15.74 o
   0  10  14       73.93       29.46     12.79 o
   1  10  14        0.16       -3.48      5.67 o
   2  10  14       21.73       18.17      5.96 o
   3  10  14        8.78       12.75      8.18 o
   4  10  14       17.42       20.12      9.82 o
   5  10  14        0.73       11.96     15.81 o
   6  10  14        7.74        5.01     13.34 o
   7  10  14        0.98        3.07     18.54 o
   8  10  14        5.75       37.86     15.65 o
   1  11  14        5.33        3.26      6.94 o
   2  11  14       72.90       71.68     16.15 o
   3  11  14       16.03       20.11     12.90 o
   4  11  14       20.88       22.99     12.65 o
   5  11  14        0.02        1.07     12.96 o
   6  11  14       25.19       40.90     15.18 o
   7  11  14        2.96       -5.00     14.02 o
   0  12  14        0.16        5.96     12.53 o
   1  12  14       13.48       11.25      8.32 o
   2  12  14        2.29        8.54      8.88 o
   3  12  14       13.47       43.13     17.99 o
   4  12  14        0.78        5.66     14.10 o
   5  12  14        5.70       -4.08     14.05 o
   1  13  14       28.25       18.74     11.19 o
   1   1  15       56.46       93.62      4.07 o
   2   1  15      329.02      285.18      5.55 o
   3   1  15       35.92       36.77      3.56 o
   4   1  15     1352.23     1325.69     13.19 o
   5   1  15       38.32       52.39      4.55 o
   6   1  15      123.81      148.53      6.19 o
   7   1  15       61.66       53.20      6.91 o
   8   1  15       92.46       99.47      8.47 o
   9   1  15       42.94       47.83      9.72 o
  10   1  15      208.38      195.91     21.20 o
  11   1  15        1.14        1.11      7.10 o
  12   1  15       34.97       15.88     10.95 o
  13   1  15        0.38       -6.55     15.82 o
   0   2  15     3252.22     3539.35     37.45 o
   1   2  15      498.70      496.63      5.98 o
   2   2  15       11.45       15.86      2.97 o
   3   2  15       46.28       87.37      6.07 o
   4   2  15        0.01        7.19      4.07 o
   5   2  15      283.08      345.59     10.14 o
   6   2  15       13.80       16.67      3.59 o
   7   2  15       10.74       11.71      5.81 o
   8   2  15       83.52       60.22      5.70 o
   9   2  15        0.23        0.31      7.41 o
  10   2  15        4.77       -5.26      7.37 o
  11   2  15        2.25        5.04      9.17 o
  12   2  15        1.74        8.00     10.10 o
  13   2  15        3.87        7.74     15.58 o
   1   3  15      664.59      735.05      8.87 o
   2   3  15      462.88      465.46     11.88 o
   3   3  15     1720.90     1690.86     20.29 o
   4   3  15       11.83       16.52      7.89 o
   5   3  15        9.29       16.63      4.95 o
   6   3  15       29.69       19.25      4.95 o
   7   3  15       92.51      114.05     11.96 o
   8   3  15      105.69       66.11      7.32 o
   9   3  15       11.45       -3.35      7.38 o
  10   3  15       90.21       60.36     14.07 o
  11   3  15       16.50        3.57     12.10 o
  12   3  15       19.86        9.25     14.72 o
   0   4  15      268.72      247.35      9.67 o
   1   4  15      214.35      212.66      5.26 o
   2   4  15      535.72      583.81     12.56 o
   3   4  15      108.58       96.41      7.81 o
   4   4  15       44.19       49.61      8.95 o
   5   4  15        6.05       22.87      8.27 o
   6   4  15       54.30       65.28      9.55 o
   7   4  15       15.23        7.87      5.55 o
   8   4  15       38.44        8.56     11.81 o
   9   4  15       22.04        3.37      4.39 o
  10   4  15       22.15       25.45     12.81 o
  11   4  15        7.24       25.27     17.70 o
  12   4  15        0.21       12.75     20.03 o
   1   5  15        8.48        4.01      3.01 o
   2   5  15      343.70      386.92      6.86 o
   3   5  15        9.20       19.55      7.06 o
   4   5  15     1322.88     1445.64     24.18 o
   5   5  15        9.48        7.58      8.91 o
   6   5  15       16.99        2.53      8.72 o
   7   5  15       10.64       24.79     10.38 o
   8   5  15      167.15      152.75     10.05 o
   9   5  15        2.86       11.75      7.97 o
  10   5  15      102.69      179.42     19.80 o
  11   5  15        0.13       34.17     19.88 o
  12   5  15       20.91       13.06     14.42 o
   0   6  15     1228.18     1183.86     19.14 o
   1   6  15       17.23       12.49      2.88 o
   2   6  15       51.12       54.65      4.00 o
   3   6  15        5.04       10.44      7.86 o
   4   6  15       29.28       26.23      9.22 o
   5   6  15       50.65       72.27     11.01 o
   6   6  15       11.47       21.74     10.06 o
   7   6  15       17.14        9.78     10.87 o
   8   6  15      250.36      149.89     15.58 o
   9   6  15        2.49       19.39     12.04 o
  10   6  15        0.24       15.38     15.81 o
  11   6  15       10.40       13.50     17.85 o
   1   7  15       19.90        8.22      4.39 o
   2   7  15      126.97      134.97      7.23 o
   3   7  15      259.19      293.57     12.76 o
   4   7  15       11.97        3.36      8.86 o
   5   7  15        1.49        3.99      9.66 o
   6   7  15       75.09       54.58     11.94 o
   7   7  15        0.78       12.43     11.55 o
   8   7  15       53.83       66.69     14.46 o
   9   7  15        3.05        2.45     14.29 o
  10   7  15       78.68       93.74     22.21 o
  11   7  15        0.99       -3.70     15.44 o
   0   8  15      565.64      629.32     18.08 o
   1   8  15      237.41      220.30      7.47 o
   2   8  15      291.64      311.42     10.72 o
   3   8  15       88.51       87.70      8.65 o
   4   8  15      112.95       96.42      6.87 o
   5   8  15        4.24       -0.50     10.92 o
   6   8  15      159.21      119.39     20.53 o
   7   8  15       70.41       82.38     15.90 o
   8   8  15       15.47       18.37     12.43 o
   9   8  15        2.99       -7.99     13.14 o
  10   8  15        7.36       45.50     19.25 o
   1   9  15       43.51       39.60      6.56 o
   2   9  15       54.24       36.04      8.09 o
   3   9  15        3.53        5.93      5.42 o
   4   9  15       36.03       31.39      7.78 o
   5   9  15       25.92       -4.22     11.71 o
   6   9  15       11.02       20.17     12.70 o
   7   9  15        0.07        0.72     10.73 o
   8   9  15        1.36      -11.73     14.23 o
   9   9  15       12.08        2.73     13.08 o
   0  10  15      215.91      138.84     32.53 o
   1  10  15        1.29        3.45      5.65 o
   2  10  15       46.74       32.94      9.58 o
   3  10  15       24.89       10.44      6.84 o
   4  10  15        8.37       -1.06     12.08 o
   5  10  15        2.00        6.33     12.98 o
   6  10  15      127.77      147.16     19.23 o
   7  10  15       15.05       36.55     15.48 o
   8  10  15       37.87       50.40     16.36 o
   1  11  15       51.15       17.18      7.98 o
   2  11  15        1.10       -1.45      7.02 o
   3  11  15        0.04        2.35      7.51 o
   4  11  15        4.22        8.77     12.32 o
   5  11  15        1.26       -2.86     12.96 o
   6  11  15       20.88       48.42     18.88 o
   7  11  15        1.16       -1.17     55.12 o
   0  12  15      214.28      200.33     54.08 o
   1  12  15       14.22        6.84      8.36 o
   2  12  15       59.45       30.30     14.56 o
   3  12  15        3.27        8.81     11.24 o
   4  12  15       27.50       38.19     19.41 o
   0   0  16      899.09      632.24     18.01 o
   1   0  16       77.54       98.95      7.15 o
   2   0  16     1266.52     1212.97     20.07 o
   3   0  16      900.83      871.95     13.31 o
   4   0  16      177.15      221.75      8.84 o
   5   0  16      131.20      183.33     21.51 o
   6   0  16      926.09      786.99     15.46 o
   7   0  16      112.69      139.91     10.30 o
   8   0  16      183.51      149.03     10.33 o
   9   0  16       38.20       28.33     13.33 o
  10   0  16       90.78       92.35     19.17 o
  11   0  16       17.05        6.98     12.41 o
  12   0  16       44.62       10.86     14.05 o
  13   0  16        1.10        1.31     15.77 o
   1   1  16      756.11      727.17      7.78 o
   2   1  16      499.03      528.09      7.62 o
   3   1  16       93.13       88.08      6.01 o
   4   1  16       72.98       81.38      4.05 o
   5   1  16        0.25        2.88      3.64 o
   6   1  16        1.02        5.18      3.70 o
   7   1  16        5.46        5.68      5.56 o
   8   1  16      124.62      155.29      9.58 o
   9   1  16       18.87       41.18     10.04 o
  10   1  16        1.77       -7.80      7.80 o
  11   1  16        2.37        5.37      7.91 o
  12   1  16        1.61        9.59     10.30 o
  13   1  16        2.25      -15.18     38.77 o
   0   2  16     3809.63     4220.49     45.44 o
   1   2  16     1013.91      928.93      9.47 o
   2   2  16      568.65      490.08      6.69 o
   3   2  16      506.62      658.66     11.52 o
   4   2  16        2.59       -0.62      4.70 o
   5   2  16        9.83        8.71      5.33 o
   6   2  16      630.90      688.28     10.92 o
   7   2  16       86.14      107.06      5.47 o
   8   2  16      508.15      618.94     13.14 o
   9   2  16        0.61       13.44      7.09 o
  10   2  16       20.56       24.49      8.73 o
  11   2  16        5.74        6.48      9.75 o
  12   2  16       11.88       36.97     15.23 o
   1   3  16      112.89       84.76      4.15 o
   2   3  16        1.31        3.54      5.88 o
   3   3  16      154.34      163.15      8.59 o
   4   3  16      231.21      220.45      9.48 o
   5   3  16       21.99       45.08      5.00 o
   6   3  16       23.54       39.04      6.43 o
   7   3  16        3.06       19.68      7.74 o
   8   3  16        0.33       -0.04      4.54 o
   9   3  16        8.74        2.90      9.48 o
  10   3  16       14.69        9.88     13.72 o
  11   3  16        0.51       -4.62     12.31 o
  12   3  16       18.70       42.81     19.46 o
   0   4  16      186.04      166.11      6.98 o
   1   4  16       45.25       48.46      3.47 o
   2   4  16      901.79     1018.01     15.56 o
   3   4  16        3.47        9.36      6.08 o
   4   4  16        0.66        3.04      6.54 o
   5   4  16      179.32      265.89     11.46 o
   6   4  16      409.08      440.13     14.53 o
   7   4  16       91.85       64.86      8.01 o
   8   4  16       43.87       20.04      5.87 o
   9   4  16        4.32       -8.98     16.04 o
  10   4  16        5.59        9.95     13.50 o
  11   4  16        7.37       19.90     13.58 o
  12   4  16       11.48       -3.68     15.13 o
   1   5  16      212.94      197.67      5.26 o
   2   5  16      478.48      439.96     14.25 o
   3   5  16       71.13       61.70      8.86 o
   4   5  16        0.48        1.14      8.13 o
   5   5  16        2.48       13.97      8.44 o
   6   5  16       84.10      137.44     12.72 o
   7   5  16        0.06        7.27      9.80 o
   8   5  16       11.75        6.29     11.12 o
   9   5  16        0.05        4.30     10.26 o
  10   5  16       92.01      114.60     16.61 o
  11   5  16        2.25       -3.34     13.88 o
  12   5  16        0.65        4.44     42.93 o
   0   6  16      271.72      320.65     12.51 o
   1   6  16       19.34       12.20      3.57 o
   2   6  16      438.39      399.05      7.39 o
   3   6  16      130.46       97.46     10.66 o
   4   6  16       43.10       35.47      9.70 o
   5   6  16       18.03       33.04     11.24 o
   6   6  16       87.17       57.25     12.04 o
   7   6  16       56.78       40.43     11.23 o
   8   6  16       34.87       42.73     13.29 o
   9   6  16        8.04       51.42     13.90 o
  10   6  16        6.63       47.03     15.67 o
  11   6  16        5.80       14.71     17.16 o
   1   7  16      116.78      114.07      5.60 o
   2   7  16        8.22        9.21      4.95 o
   3   7  16      135.11      143.08     11.94 o
   4   7  16       30.41       38.12     10.85 o
   5   7  16       67.92       54.15     12.39 o
   6   7  16        0.14        6.55     10.28 o
   7   7  16       15.43       22.97     13.16 o
   8   7  16       62.58       93.51     17.31 o
   9   7  16        1.95        1.96     11.94 o
  10   7  16       16.52       30.07     16.74 o
   0   8  16      211.76      262.51     16.99 o
   1   8  16       11.27       10.03      4.88 o
   2   8  16       69.63       75.51      5.83 o
   3   8  16        2.10       -4.91      6.01 o
   4   8  16        7.53       29.36     11.88 o
   5   8  16       27.11       13.56     10.94 o
   6   8  16       38.59       50.91     13.12 o
   7   8  16        1.98       14.37     11.95 o
   8   8  16       36.11       52.36     19.71 o
   9   8  16       10.11        5.68     13.42 o
  10   8  16        0.00       28.03     18.65 o
   1   9  16       18.88       14.26      4.43 o
   2   9  16      211.45      269.25     13.33 o
   3   9  16        4.77       13.48      7.92 o
   4   9  16      127.88      104.14     11.70 o
   5   9  16        3.77       12.31     13.62 o
   6   9  16        3.41        8.30     10.92 o
   7   9  16       10.49       36.68     15.51 o
   8   9  16        0.73       27.27     13.81 o
   9   9  16       11.66       33.97     16.15 o
   0  10  16        7.32        1.45      8.83 o
   1  10  16        9.23        5.36      4.42 o
   2  10  16        0.02        0.31      6.43 o
   3  10  16        1.67        7.59      8.60 o
   4  10  16        1.46        6.12     11.97 o
   5  10  16        0.85        3.75     13.48 o
   6  10  16        1.02       19.35     14.45 o
   7  10  16        0.54       10.06     14.27 o
   8  10  16       11.12        9.79     16.04 o
   1  11  16        0.69        0.17      6.95 o
   2  11  16       94.26       67.45     20.88 o
   3  11  16        5.05       18.70     13.97 o
   4  11  16       29.02       25.89     13.31 o
   5  11  16        0.16       14.35     14.73 o
   6  11  16       12.62       38.45     19.64 o
   0  12  16       10.65       23.54     17.26 o
   1  12  16        3.76       -1.22      7.80 o
   2  12  16        1.02       -2.89     10.59 o
   3  12  16        3.47       14.57     11.84 o
   4  12  16        1.21        2.84     14.48 o
   1   1  17      191.60      157.66      5.31 o
   2   1  17     1146.37     1076.43     11.22 o
   3   1  17        9.34        8.85      4.28 o
   4   1  17     1276.85     1311.16     13.84 o
   5   1  17        0.29        0.81      3.78 o
   6   1  17        9.20        7.53      4.49 o
   7   1  17        1.48        8.34      4.80 o
   8   1  17      120.85      137.67      8.43 o
   9   1  17        6.58        8.68      8.46 o
  10   1  17       88.88       99.80     14.78 o
  11   1  17        0.38       -9.06     10.96 o
  12   1  17       12.24        6.44     11.07 o
   0   2  17      584.88      452.48     11.58 o
   1   2  17      146.26      142.21      5.05 o
   2   2  17      163.34      213.71      5.93 o
   3   2  17        1.94        2.59      1.76 o
   4   2  17       39.87       30.92      5.09 o
   5   2  17        0.80        0.42      5.59 o
   6   2  17       57.38       76.77      3.76 o
   7   2  17       95.15       79.14      5.01 o
   8   2  17       34.18       24.13      5.38 o
   9   2  17        1.08        5.02      7.80 o
  10   2  17        4.76        2.49     10.96 o
  11   2  17        2.52        6.40      9.93 o
  12   2  17       11.73       -0.70     14.07 o
   1   3  17        7.91       13.94      3.91 o
   2   3  17     1369.82     1360.93     11.55 o
   3   3  17       22.13       17.88      6.64 o
   4   3  17       62.61       39.30      7.51 o
   5   3  17       49.73       54.77      6.80 o
   6   3  17        0.11        4.34      5.32 o
   7   3  17       23.63       18.54      7.24 o
   8   3  17       91.51       52.18     10.32 o
   9   3  17        4.22       -3.63      5.55 o
  10   3  17      107.10      102.46     19.31 o
  11   3  17        0.22        2.43     11.80 o
  12   3  17       21.05       20.18     15.61 o
   0   4  17       55.88       56.75      6.69 o
   1   4  17       27.22       37.08      3.84 o
   2   4  17     1110.88     1107.31     16.12 o
   3   4  17       71.99       79.55      9.55 o
   4   4  17        9.23       28.59      8.64 o
   5   4  17       59.74       87.10     11.52 o
   6   4  17      496.97      634.20     17.62 o
   7   4  17        0.07       11.00      8.46 o
   8   4  17        5.83        7.38      6.58 o
   9   4  17        2.86        2.93      6.47 o
  10   4  17        2.00       -7.77     15.74 o
  11   4  17        2.95        3.90     16.56 o
  12   4  17        3.24       18.16     21.09 o
   1   5  17      113.64      115.83      5.74 o
   2   5  17       63.25       60.77      9.06 o
   3   5  17      260.16      273.41     14.94 o
   4   5  17      337.18      341.65     14.07 o
   5   5  17       25.75        3.62      8.04 o
   6   5  17       41.91       91.48     11.60 o
   7   5  17        0.76       -0.75     10.43 o
   8   5  17        2.12        5.25     10.73 o
   9   5  17        7.57       15.59     11.90 o
  10   5  17       58.63       72.20     17.28 o
  11   5  17        0.02       -1.64     10.94 o
   0   6  17      752.96      735.58     14.86 o
   1   6  17       34.00       39.64      3.92 o
   2   6  17        0.25        4.24      3.99 o
   3   6  17        6.85        6.16      7.88 o
   4   6  17      133.61      176.29     14.14 o
   5   6  17      157.06      153.34     14.23 o
   6   6  17       48.17       22.52     10.11 o
   7   6  17       34.43       16.10     11.14 o
   8   6  17       20.80        6.06     10.83 o
   9   6  17        1.13       -0.97      9.93 o
  10   6  17        7.67       -5.62     13.89 o
  11   6  17        3.58        6.19     17.69 o
   1   7  17      172.09      184.97      6.57 o
   2   7  17      357.53      326.45      9.02 o
   3   7  17       41.84       32.23     11.55 o
   4   7  17        1.62        3.01      8.56 o
   5   7  17        0.06       -3.21      9.50 o
   6   7  17       59.01       55.41     14.24 o
   7   7  17        3.51       -0.75     10.98 o
   8   7  17        2.66      -12.52     13.67 o
   9   7  17        2.21        9.45     12.17 o
  10   7  17       31.97       13.76     14.76 o
   0   8  17        7.72       -2.61      7.89 o
   1   8  17       15.62       18.59      4.61 o
   2   8  17       23.52       25.77      5.42 o
   3   8  17       25.01       29.86      5.13 o
   4   8  17       24.32       14.11     10.25 o
   5   8  17       12.77       10.06     11.98 o
   6   8  17       81.26      108.84     18.62 o
   7   8  17        9.27       23.71     13.32 o
   8   8  17        6.99       28.28     14.40 o
   9   8  17        3.25       23.12     15.88 o
   1   9  17       32.43       20.69      4.92 o
   2   9  17        5.11        4.65      6.00 o
   3   9  17        6.37       39.75     12.25 o
   4   9  17      124.61      116.09     21.03 o
   5   9  17        1.47        2.78     11.39 o
   6   9  17       24.58       21.98     12.48 o
   7   9  17       13.58       32.47     15.64 o
   8   9  17        7.78       25.51     15.48 o
   9   9  17        1.63       52.14     37.98 o
   0  10  17      171.38      143.52     44.17 o
   1  10  17        2.08        2.90      4.82 o
   2  10  17       34.44       39.48      8.18 o
   3  10  17       37.41       37.01     15.28 o
   4  10  17        0.06      -12.49     12.49 o
   5  10  17       50.63       51.89     18.93 o
   6  10  17       43.64       55.81     15.33 o
   7  10  17        4.40       11.92     13.90 o
   1  11  17       23.49       15.53      7.99 o
   2  11  17       13.92       16.02      9.22 o
   3  11  17        2.02       18.11     12.60 o
   4  11  17        3.55       20.48     13.50 o
   5  11  17        1.06       11.03     18.84 o
   6  11  17       14.68       16.73     16.53 o
   0  12  17        6.14       10.14     13.66 o
   1  12  17       26.61       11.89      9.38 o
   2  12  17        9.29        5.57     10.97 o
   3  12  17       14.92       35.78     12.83 o
   0   0  18     1169.64      970.62     21.89 o
   1   0  18       35.89       43.42      5.60 o
   2   0  18     1333.61     1350.08     18.19 o
   3   0  18      285.22      331.57     11.83 o
   4   0  18       98.22      121.61      6.68 o
   5   0  18      547.66      426.37     10.83 o
   6   0  18      271.05      217.05     12.05 o
   7   0  18       68.74       24.88      7.92 o
   8   0  18       20.34       14.30      6.94 o
   9   0  18        6.01       40.13     10.58 o
  10   0  18      120.08      136.42     45.09 o
  11   0  18       56.06       21.58     18.07 o
  12   0  18       16.47       14.07     12.30 o
   1   1  18      105.73      100.89      5.49 o
   2   1  18      328.13      381.61      6.92 o
   3   1  18        0.33        1.19      4.06 o
   4   1  18        0.62       -3.41      3.63 o
   5   1  18       38.02       41.01      4.79 o
   6   1  18       69.32       84.91      5.00 o
   7   1  18       30.35       59.35      5.65 o
   8   1  18      108.54      167.95      7.70 o
   9   1  18       11.16        2.47      8.45 o
  10   1  18       11.46        9.12      7.76 o
  11   1  18        0.04        5.00      9.66 o
  12   1  18        9.70       13.70     13.00 o
   0   2  18       32.84       52.87      7.89 o
   1   2  18       42.95       54.55      4.94 o
   2   2  18      151.89      204.72      6.03 o
   3   2  18        2.08        1.35      3.07 o
   4   2  18        2.74       14.13      4.66 o
   5   2  18       77.44      108.59      8.49 o
   6   2  18       42.27       75.17      8.78 o
   7   2  18       50.78       62.82      4.14 o
   8   2  18      265.59      305.46     11.15 o
   9   2  18       11.48       16.14      6.65 o
  10   2  18       10.76       31.54     13.75 o
  11   2  18        0.01        6.03     15.17 o
  12   2  18       11.85       13.62     18.75 o
   1   3  18       55.48       71.52      3.70 o
   2   3  18      223.45      228.17      5.16 o
   3   3  18       21.68       12.22      6.66 o
   4   3  18      176.40      194.35      9.69 o
   5   3  18       41.43       50.39      5.05 o
   6   3  18       77.01      133.80      8.41 o
   7   3  18        0.01        2.16      4.98 o
   8   3  18        0.44        9.81      7.86 o
   9   3  18        2.18        0.41      8.27 o
  10   3  18        0.22       -0.44      8.66 o
  11   3  18        7.80        6.47     13.12 o
  12   3  18        5.35       29.65     20.58 o
   0   4  18      843.77      753.41     15.91 o
   1   4  18      158.00      158.56      5.61 o
   2   4  18      183.80      253.55     13.09 o
   3   4  18       22.04       25.19      8.33 o
   4   4  18      377.91      444.31     13.56 o
   5   4  18      163.41      158.94     12.50 o
   6   4  18      292.97      252.21     14.08 o
   7   4  18        0.40        9.45     10.19 o
   8   4  18       16.23        8.94      5.77 o
   9   4  18        5.23       10.88      7.92 o
  10   4  18        0.74       29.67     13.64 o
  11   4  18        0.11       33.73     20.13 o
   1   5  18        0.75        3.76      3.12 o
   2   5  18      193.24      194.51      9.46 o
   3   5  18       85.23      102.93      9.58 o
   4   5  18       72.60       59.89      9.42 o
   5   5  18       77.08       90.30     10.71 o
   6   5  18      122.06      143.18     13.25 o
   7   5  18       16.75       11.69      9.28 o
   8   5  18        0.43       15.60     10.95 o
   9   5  18       47.05       57.87     13.53 o
  10   5  18       41.18       35.44     13.60 o
  11   5  18        0.94      -12.67     14.75 o
   0   6  18     1231.98     1354.91     21.70 o
   1   6  18       28.39       30.52      4.82 o
   2   6  18      199.05      201.41      8.51 o
   3   6  18      227.15      241.97     11.97 o
   4   6  18       85.46       67.51     11.51 o
   5   6  18      141.63      105.29     11.65 o
   6   6  18      210.90      175.01     14.86 o
   7   6  18       20.52       33.59     11.44 o
   8   6  18       96.64      151.43     16.13 o
   9   6  18        1.34       -5.46     11.49 o
  10   6  18        0.23        9.87     12.50 o
  11   6  18        0.21       25.08     19.72 o
   1   7  18       18.65       11.39      5.93 o
   2   7  18       32.82       33.41      3.87 o
   3   7  18        4.31       11.17      8.96 o
   4   7  18      245.94      325.61     16.69 o
   5   7  18       39.75       48.17     14.23 o
   6   7  18        7.04        8.32     11.32 o
   7   7  18       19.00       24.60     12.22 o
   8   7  18       46.92       72.38     15.05 o
   9   7  18        0.43       12.13     15.24 o
  10   7  18       19.48       -0.94     14.88 o
   0   8  18       19.06       14.67      9.30 o
   1   8  18        8.10        4.78      5.88 o
   2   8  18        0.32       -5.14      5.14 o
   3   8  18       19.38       20.11     10.95 o
   4   8  18        2.23        2.05     10.39 o
   5   8  18        4.31        7.09     11.59 o
   6   8  18       23.09       27.28     12.76 o
   7   8  18        2.11       23.82     16.54 o
   8   8  18       15.75       26.18     13.49 o
   9   8  18        0.99       33.42     14.88 o
   1   9  18       52.80       28.98     10.03 o
   2   9  18       26.46       23.29      7.14 o
   3   9  18       10.57        2.25      7.01 o
   4   9  18       80.31       48.96     13.77 o
   5   9  18        0.56       14.57     12.79 o
   6   9  18        0.24        1.59     13.41 o
   7   9  18        0.03       15.88     13.68 o
   8   9  18        4.52        4.77     13.82 o
   0  10  18       18.92       27.30     10.94 o
   1  10  18        0.12       -0.99      7.28 o
   2  10  18       26.10       15.26      8.90 o
   3  10  18        6.46       28.22     14.28 o
   4  10  18        0.35       -5.73     10.77 o
   5  10  18        1.00       35.25     24.98 o
   6  10  18        0.02       -2.58     12.27 o
   7  10  18       12.91       16.19     15.04 o
   1  11  18       10.88        4.64      7.55 o
   2  11  18      117.75      134.20     19.22 o
   3  11  18        0.00        2.52     12.35 o
   4  11  18       50.06       54.51     21.98 o
   5  11  18        4.61        5.54     17.73 o
   0  12  18       10.30       -1.38     15.30 o
   1  12  18        0.81        1.48      9.90 o
   2  12  18        0.32        4.73     12.12 o
   3  12  18        0.40       26.84     11.69 o
   1   1  19      128.20      181.39      6.27 o
   2   1  19      176.19      189.38      6.00 o
   3   1  19       22.56       21.96      3.48 o
   4   1  19      513.45      554.37     10.44 o
   5   1  19       79.22       94.87      5.74 o
   6   1  19      166.75      185.33      6.81 o
   7   1  19       79.11       84.80      7.39 o
   8   1  19       15.93       25.34      6.55 o
   9   1  19       10.66       15.97      6.58 o
  10   1  19       76.53       45.65     10.32 o
  11   1  19        0.08       -2.03     10.72 o
  12   1  19        7.97       18.44     13.39 o
   0   2  19       74.63      106.70      9.53 o
   1   2  19       11.25       10.73      3.68 o
   2   2  19       73.78       84.38      4.50 o
   3   2  19       89.11      114.20      4.88 o
   4   2  19       32.77       44.06      6.74 o
   5   2  19       50.58       86.50      7.79 o
   6   2  19       11.45        8.48      6.34 o
   7   2  19        8.39       12.21      6.82 o
   8   2  19       10.75       13.99      4.85 o
   9   2  19       20.93        9.60      7.30 o
  10   2  19        0.01        5.16      8.09 o
  11   2  19        8.07       13.24     10.45 o
  12   2  19        0.14       10.92     14.30 o
   1   3  19        3.81        4.35      4.10 o
   2   3  19      326.54      282.54      5.88 o
   3   3  19       25.14       35.61      7.65 o
   4   3  19      766.23      722.96     16.31 o
   5   3  19       13.12       18.80      4.53 o
   6   3  19      109.34      139.74      7.92 o
   7   3  19       11.37        1.97      5.97 o
   8   3  19       49.24       15.51      8.77 o
   9   3  19        9.48        8.95      8.07 o
  10   3  19       28.88       79.54     14.55 o
  11   3  19        3.41       27.22     14.16 o
  12   3  19       12.16       41.54     16.64 o
   0   4  19       49.33       47.22      7.88 o
   1   4  19        1.50        1.96      3.22 o
   2   4  19       49.57       48.08      8.09 o
   3   4  19      361.68      361.43     15.91 o
   4   4  19        1.05       -0.83      7.81 o
   5   4  19      266.56      352.77     16.85 o
   6   4  19      208.65      262.98     13.83 o
   7   4  19        1.10        1.50      9.44 o
   8   4  19       29.51       30.66     11.19 o
   9   4  19        0.02        5.77     10.28 o
  10   4  19        0.00       12.15     13.02 o
  11   4  19        8.13       20.94     16.58 o
   1   5  19      159.19      149.53     12.06 o
   2   5  19        1.28       -3.26      7.13 o
   3   5  19      104.14      112.09     10.99 o
   4   5  19      710.55      716.54     18.13 o
   5   5  19       10.92       21.03     10.56 o
   6   5  19       91.17       82.53     10.93 o
   7   5  19       21.00       49.25     11.31 o
   8   5  19        1.05       26.58     13.61 o
   9   5  19       29.59       50.34     14.38 o
  10   5  19        8.90       -0.29     10.63 o
  11   5  19        2.53       26.46     14.68 o
   0   6  19      277.19      283.59      9.61 o
   1   6  19       54.81       36.63      3.69 o
   2   6  19       15.66       15.10      9.59 o
   3   6  19        6.53       -2.08      7.96 o
   4   6  19       66.88       81.80     14.52 o
   5   6  19        2.95       17.73     10.26 o
   6   6  19       25.57        7.49      9.92 o
   7   6  19        1.14       11.31     11.21 o
   8   6  19       36.39       49.89     12.70 o
   9   6  19        3.71       25.10     13.97 o
  10   6  19        6.02       19.56     14.01 o
   1   7  19       13.61        6.60      5.56 o
   2   7  19      531.04      600.24     18.27 o
   3   7  19        0.21       11.08     10.23 o
   4   7  19      152.87      159.76     15.17 o
   5   7  19        4.33       -6.66     10.37 o
   6   7  19       57.66       22.61     11.26 o
   7   7  19        3.83       -0.83     10.46 o
   8   7  19        7.04       16.68     12.92 o
   9   7  19        2.95        0.54     12.28 o
  10   7  19        8.46       40.26     17.01 o
   0   8  19      213.05      283.44     14.58 o
   1   8  19        0.30        6.02      5.40 o
   2   8  19       65.28       62.58      5.98 o
   3   8  19        1.37       -4.44     10.20 o
   4   8  19       28.82        2.75     10.22 o
   5   8  19        0.63        7.04     11.95 o
   6   8  19       36.60       53.85     17.54 o
   7   8  19        3.56       -3.66     11.79 o
   8   8  19       11.42       18.97     14.54 o
   9   8  19        1.22        3.31     13.68 o
   1   9  19        4.26        4.43      6.63 o
   2   9  19       18.82       16.02      6.68 o
   3   9  19        1.74       14.63     11.10 o
   4   9  19       75.11       57.52     15.11 o
   5   9  19        4.17       17.45     12.75 o
   6   9  19        1.98       -1.78     10.80 o
   7   9  19        2.85        2.40     20.01 o
   8   9  19        0.44        6.37     13.52 o
   0  10  19      100.41       50.00     25.07 o
   1  10  19        0.22        4.96      6.27 o
   2  10  19       10.09       20.25     13.07 o
   3  10  19       14.46       17.03     12.61 o
   4  10  19        0.50       -0.40     10.66 o
   5  10  19       54.02       51.71     16.98 o
   6  10  19       11.14       15.55     12.92 o
   7  10  19        9.41        3.57     15.77 o
   1  11  19        0.02       10.57     12.19 o
   2  11  19        8.95       13.86     10.32 o
   3  11  19        4.77       20.11     14.51 o
   4  11  19        0.27        2.22     12.37 o
   5  11  19        3.67       -0.37     14.97 o
   0  12  19        3.41       -3.13     23.88 o
   1  12  19        0.39       -5.04     13.08 o
   2  12  19       12.51        7.13     13.77 o
   0   0  20       14.78       15.79      8.09 o
   1   0  20       98.19      138.59      8.65 o
   2   0  20      539.87      646.83     13.46 o
   3   0  20      140.73      145.64      9.01 o
   4   0  20      110.91      138.07     17.92 o
   5   0  20       23.16       15.26      6.09 o
   6   0  20      713.05      649.45     26.36 o
   7   0  20        8.70       10.36      5.94 o
   8   0  20        3.56       -2.78      6.75 o
   9   0  20      158.52      212.86     11.66 o
  10   0  20        0.17        4.75     10.52 o
  11   0  20       21.98       45.95     27.26 o
  12   0  20       13.37       10.50     21.77 o
   1   1  20        0.07        3.15      4.11 o
   2   1  20       51.01       72.30      4.84 o
   3   1  20        2.62        1.76      3.70 o
   4   1  20       16.15       12.53      4.73 o
   5   1  20       19.68       22.36      5.41 o
   6   1  20      167.64      134.52      7.09 o
   7   1  20       31.16       74.03      7.31 o
   8   1  20        3.16        6.10      5.31 o
   9   1  20       15.56       29.06      7.03 o
  10   1  20       31.19       23.22     11.10 o
  11   1  20        4.67       26.87     10.05 o
  12   1  20        2.46      -12.40     12.40 o
   0   2  20     1947.12     1943.43     30.10 o
   1   2  20      104.24      107.76      5.46 o
   2   2  20       28.89       16.71      3.95 o
   3   2  20       24.67       44.11      3.69 o
   4   2  20       39.06       41.27      6.35 o
   5   2  20        0.96       16.67      6.59 o
   6   2  20       64.60       84.45      7.77 o
   7   2  20       20.73       22.02      7.43 o
   8   2  20      201.17      154.28     11.28 o
   9   2  20       53.05      110.37     11.42 o
  10   2  20        3.98        9.38      8.72 o
  11   2  20        0.00        8.57     14.94 o
  12   2  20       12.89        3.02     15.79 o
   1   3  20      343.28      302.88      7.69 o
   2   3  20       99.81      115.90      4.42 o
   3   3  20        0.23        9.17      7.82 o
   4   3  20      445.73      452.16     17.15 o
   5   3  20      193.98      216.67     12.94 o
   6   3  20       10.03        9.38      5.57 o
   7   3  20        0.95       12.71      6.85 o
   8   3  20        7.44        4.75      6.76 o
   9   3  20        0.37        5.54      8.63 o
  10   3  20        0.39        7.11     19.75 o
  11   3  20        1.05       10.70     11.21 o
   0   4  20        6.73       13.90      6.46 o
   1   4  20      187.34      145.40      5.94 o
   2   4  20       62.83       61.04      9.52 o
   3   4  20      166.94      173.39      9.92 o
   4   4  20       17.90       35.87      8.70 o
   5   4  20       50.09       68.90     10.28 o
   6   4  20      134.56      118.14     13.63 o
   7   4  20       11.86        6.74     12.40 o
   8   4  20       33.77       63.23     12.60 o
   9   4  20        0.67       18.80     11.51 o
  10   4  20        9.13       31.99     12.07 o
  11   4  20        5.87        9.37     14.49 o
   1   5  20      310.48      304.68      7.93 o
   2   5  20      354.40      408.14     14.49 o
   3   5  20        5.38        7.86      8.23 o
   4   5  20       14.32       19.78      8.71 o
   5   5  20        0.75       15.84      9.41 o
   6   5  20        5.66       15.41     10.17 o
   7   5  20       76.45       76.04     12.40 o
   8   5  20        7.33       11.54     11.14 o
   9   5  20       28.60       40.14     13.00 o
  10   5  20       15.54       38.32     17.16 o
  11   5  20        0.71        7.62     13.71 o
   0   6  20        2.35        1.06      5.59 o
   1   6  20       42.22       43.98      5.24 o
   2   6  20        6.15        0.25      8.70 o
   3   6  20       12.17       10.15      8.21 o
   4   6  20       13.55       10.34      9.86 o
   5   6  20        2.24       12.97     10.33 o
   6   6  20       34.22       75.92     14.23 o
   7   6  20       10.63       21.72     10.82 o
   8   6  20       38.83       59.00     15.61 o
   9   6  20        0.05       38.07     18.98 o
  10   6  20        0.06       -0.96     15.16 o
   1   7  20      104.90       92.97      6.87 o
   2   7  20       62.86       59.08     11.79 o
   3   7  20       76.80       93.13     12.48 o
   4   7  20      175.90      179.73     18.38 o
   5   7  20       12.14        7.98     11.45 o
   6   7  20        8.61       13.42     13.34 o
   7   7  20       14.87       28.81     12.47 o
   8   7  20       12.72       20.93     14.33 o
   9   7  20        0.31       37.37     14.55 o
   0   8  20       73.70       71.79     19.53 o
   1   8  20        5.81        5.95      6.23 o
   2   8  20       36.18       29.57      6.57 o
   3   8  20        6.78        0.56      9.80 o
   4   8  20        3.93       21.75     11.44 o
   5   8  20        0.14       -8.00     11.14 o
   6   8  20       34.90       49.79     15.03 o
   7   8  20        1.94       -0.08     11.90 o
   8   8  20        8.78       24.62     13.86 o
   9   8  20        1.66       16.50     15.90 o
   1   9  20        9.45       13.27      6.61 o
   2   9  20       51.51       54.41     13.05 o
   3   9  20        0.99       -7.81      9.65 o
   4   9  20       58.96       45.62     13.46 o
   5   9  20        4.54        9.12     13.84 o
   6   9  20        2.55       -3.84     13.27 o
   7   9  20        3.13       -3.89     13.39 o
   8   9  20        1.43      -10.46     13.85 o
   0  10  20        8.95       29.23     13.94 o
   1  10  20        2.04       11.91      7.19 o
   2  10  20        6.92        5.53     13.11 o
   3  10  20        4.07       17.79     13.39 o
   4  10  20        4.15        5.08     12.61 o
   5  10  20        6.74       25.35     13.59 o
   6  10  20       14.95       30.56     15.35 o
   1  11  20       22.64       35.33     14.35 o
   2  11  20       16.98       -1.54     12.70 o
   3  11  20        0.14       12.66     16.36 o
   4  11  20        5.62        8.24     14.72 o
   1   1  21       76.58       64.23      5.74 o
   2   1  21      230.18      219.38      8.51 o
   3   1  21       16.84       12.50      4.34 o
   4   1  21      135.71      149.63      7.75 o
   5   1  21        4.80        6.37      4.96 o
   6   1  21       20.52       15.83      5.17 o
   7   1  21       35.04       25.09      4.49 o
   8   1  21        1.53       10.49      8.59 o
   9   1  21       63.17       47.94      8.66 o
  10   1  21       42.83       36.90     10.09 o
  11   1  21        2.86        3.57     12.18 o
   0   2  21      418.76      494.51     19.62 o
   1   2  21      123.50      127.14      6.21 o
   2   2  21       67.33       56.42      4.92 o
   3   2  21       12.00        7.18      3.33 o
   4   2  21       16.80       12.99      5.04 o
   5   2  21        6.64       13.73      5.97 o
   6   2  21        3.79       11.71      6.41 o
   7   2  21        0.01        2.33      7.10 o
   8   2  21        0.18        6.42      7.24 o
   9   2  21        7.16        8.33      7.94 o
  10   2  21        0.02       10.50     10.13 o
  11   2  21        2.13       27.87     12.91 o
   1   3  21        4.90        5.48      4.17 o
   2   3  21      795.55      800.98     10.11 o
   3   3  21       34.83       22.67      7.39 o
   4   3  21      365.96      460.26     13.63 o
   5   3  21       13.85       13.85      8.36 o
   6   3  21       59.92       85.57      6.78 o
   7   3  21        0.01       11.97      7.55 o
   8   3  21       14.96       20.09      6.77 o
   9   3  21        5.61       26.92     11.31 o
  10   3  21       17.10       44.71     14.38 o
  11   3  21       22.83       45.04     14.18 o
   0   4  21       43.97       18.61      7.33 o
   1   4  21      376.32      340.63      6.61 o
   2   4  21        0.16       -4.94      7.63 o
   3   4  21       78.21       69.18     10.14 o
   4   4  21       52.04       75.49      9.77 o
   5   4  21       19.32       18.90      8.69 o
   6   4  21       14.90       23.94      9.65 o
   7   4  21        3.18        7.70     10.08 o
   8   4  21        1.20       16.24     12.31 o
   9   4  21        0.31       -3.68      9.35 o
  10   4  21        0.71       18.82     11.70 o
  11   4  21        3.48       19.39     20.55 o
   1   5  21      379.58      392.45      7.18 o
   2   5  21      376.93      400.08     13.63 o
   3   5  21      276.49      271.48     13.47 o
   4   5  21       33.47       44.91      9.80 o
   5   5  21        7.34       -4.09      9.00 o
   6   5  21       13.70       18.61     11.36 o
   7   5  21       27.30       33.74     11.04 o
   8   5  21        5.73        6.07     11.14 o
   9   5  21       12.49       15.90     12.99 o
  10   5  21       21.41       21.95     12.78 o
   0   6  21       48.36       65.11      7.99 o
   1   6  21      224.12      235.46     12.07 o
   2   6  21      116.33      150.51     11.54 o
   3   6  21      135.77      164.94     14.81 o
   4   6  21       19.30       21.69     10.92 o
   5   6  21        1.95        7.82     11.33 o
   6   6  21       67.44       86.30     14.58 o
   7   6  21        0.00       15.43     14.10 o
   8   6  21       21.24       25.28     12.46 o
   9   6  21       13.58       12.74     13.38 o
  10   6  21        0.81       -6.15     12.46 o
   1   7  21      115.33      119.25      6.22 o
   2   7  21        1.06        8.87      8.28 o
   3   7  21        1.06       -2.76      8.14 o
   4   7  21        5.56        6.37      9.87 o
   5   7  21       12.24        7.81     12.32 o
   6   7  21       12.87       17.43     11.55 o
   7   7  21        3.44       39.59     14.56 o
   8   7  21        5.85       33.21     13.34 o
   9   7  21        0.03       29.52     17.82 o
   0   8  21       16.13        8.98      5.78 o
   1   8  21       10.78       12.59      7.58 o
   2   8  21       58.67       28.19     12.99 o
   3   8  21       27.37       16.20     10.51 o
   4   8  21        0.48       16.37     16.48 o
   5   8  21        3.46       14.48     11.86 o
   6   8  21       43.78       65.73     15.82 o
   7   8  21        2.20       23.02     15.45 o
   8   8  21       11.30        4.30     13.32 o
   1   9  21        0.73        3.11      5.63 o
   2   9  21       13.43        9.76     10.76 o
   3   9  21       10.46        6.78     10.51 o
   4   9  21       46.21       26.24     14.30 o
   5   9  21        0.22       14.03     12.63 o
   6   9  21        8.53       40.47     18.40 o
   7   9  21        2.13        8.80     15.35 o
   0  10  21       67.58       75.90     29.19 o
   1  10  21        0.72       22.23     14.62 o
   2  10  21        5.21        8.25     13.32 o
   3  10  21        3.97       13.32     12.67 o
   4  10  21       13.03       46.46     16.73 o
   5  10  21       12.34       42.66     15.57 o
   6  10  21       32.27       33.42     16.40 o
   1  11  21        0.22        9.33     10.79 o
   2  11  21        0.00      -13.87     13.87 o
   3  11  21        0.01       26.99     15.74 o
   4  11  21        0.57       15.48     14.13 o
   0   0  22       87.60      117.80     12.89 o
   1   0  22      182.44      187.33      8.04 o
   2   0  22      211.90      251.81      8.81 o
   3   0  22       26.01       41.18      8.09 o
   4   0  22       49.56       38.29      7.64 o
   5   0  22        1.11        4.55      5.56 o
   6   0  22      419.32      473.10     14.73 o
   7   0  22      122.12       43.64      9.46 o
   8   0  22       23.15       43.41     14.56 o
   9   0  22       19.32       29.19     15.10 o
  10   0  22        1.23       10.42     12.55 o
  11   0  22       12.20      -15.22     32.16 o
   1   1  22       11.81       14.57      4.41 o
   2   1  22      179.75      171.68      6.48 o
   3   1  22        0.51       -1.17      4.44 o
   4   1  22       47.13       40.72      4.94 o
   5   1  22      118.62       90.06      6.90 o
   6   1  22       48.25       15.98      5.61 o
   7   1  22       43.66       35.10      4.86 o
   8   1  22       25.91       28.91      6.82 o
   9   1  22        1.59        8.38      6.31 o
  10   1  22        5.27       10.32     10.58 o
  11   1  22        0.96       -4.75     12.22 o
   0   2  22     1030.74     1004.64     18.76 o
   1   2  22       84.53       80.18      5.27 o
   2   2  22       53.99       53.33      5.28 o
   3   2  22        0.99       -2.88      3.58 o
   4   2  22       23.09       25.36      6.42 o
   5   2  22       90.18      137.09      8.50 o
   6   2  22       33.12       19.22      6.09 o
   7   2  22       44.40       21.59      8.39 o
   8   2  22      144.17      109.22      9.46 o
   9   2  22       76.25       80.27     10.55 o
  10   2  22        1.15       29.86     17.03 o
  11   2  22        1.15       -6.30     11.59 o
   1   3  22       81.24      100.88      5.95 o
   2   3  22      634.09      588.51     12.50 o
   3   3  22      157.10      178.00     10.17 o
   4   3  22       34.38       54.65      8.93 o
   5   3  22       62.38       51.66      9.80 o
   6   3  22        0.03        6.70      5.23 o
   7   3  22        0.74        5.91      5.52 o
   8   3  22       13.83       12.67      7.30 o
   9   3  22        4.69       49.76     15.01 o
  10   3  22        0.02        9.66     10.86 o
  11   3  22        1.55       -8.84     11.80 o
   0   4  22        7.24       18.19      8.64 o
   1   4  22      221.44      240.45      8.22 o
   2   4  22      424.94      435.97     12.90 o
   3   4  22        1.34        4.47      6.48 o
   4   4  22       52.43       51.74      9.52 o
   5   4  22       37.31       49.63      9.54 o
   6   4  22      194.74      227.46     13.68 o
   7   4  22        2.43       18.13     10.18 o
   8   4  22       26.14       45.77     12.04 o
   9   4  22        0.20        2.98     11.34 o
  10   4  22        8.31       20.45     15.81 o
   1   5  22       72.97       51.94      7.13 o
   2   5  22       18.28       28.76      8.63 o
   3   5  22       26.41       31.05     10.85 o
   4   5  22       26.75       34.50     10.14 o
   5   5  22       17.64       45.02     10.87 o
   6   5  22        5.28       21.65     11.73 o
   7   5  22       14.58       28.02     13.11 o
   8   5  22        6.68       25.19     11.19 o
   9   5  22        9.77       21.83     15.38 o
  10   5  22       13.36       49.49     16.65 o
   0   6  22      279.49      264.11     10.10 o
   1   6  22        7.13        6.46      5.50 o
   2   6  22       38.82       52.86     10.19 o
   3   6  22       20.52        9.80      9.77 o
   4   6  22        2.28        0.90      8.88 o
   5   6  22        1.58       10.84      9.57 o
   6   6  22       18.41       31.51     13.75 o
   7   6  22        0.01       20.24     14.46 o
   8   6  22       22.81       35.76     12.49 o
   9   6  22        0.04       24.58     12.88 o
   1   7  22       50.41       27.56      5.71 o
   2   7  22      261.38      315.48     14.67 o
   3   7  22       24.88       20.29     10.27 o
   4   7  22       93.50       84.52     15.28 o
   5   7  22        7.40       38.13     11.66 o
   6   7  22        5.71       27.76     14.54 o
   7   7  22        9.08       14.46     18.29 o
   8   7  22        3.45       23.35     15.11 o
   9   7  22        0.19       15.70     14.59 o
   0   8  22       92.02       51.49     23.33 o
   1   8  22        1.08        4.83      7.67 o
   2   8  22       35.67       23.25     12.81 o
   3   8  22        1.35       19.86     12.42 o
   4   8  22        1.46        0.46     11.76 o
   5   8  22        5.56      -12.33     12.33 o
   6   8  22       13.11       20.69     14.32 o
   7   8  22        0.01        6.74     12.73 o
   8   8  22        5.17       15.74     18.42 o
   1   9  22       47.56       54.32     13.33 o
   2   9  22       28.75       40.51     12.23 o
   3   9  22        2.31        0.39     10.76 o
   4   9  22       38.43       28.87     13.47 o
   5   9  22        1.78       13.53     12.27 o
   6   9  22        0.22       50.41     20.69 o
   7   9  22        1.13       16.01     18.43 o
   0  10  22       16.29       18.45     15.83 o
   1  10  22        0.27        1.41      9.72 o
   2  10  22        3.34        1.50     11.18 o
   3  10  22        0.01       25.18     13.76 o
   4  10  22        2.80       10.67     12.79 o
   5  10  22        3.53       30.80     15.80 o
   1  11  22        3.55       12.56     12.44 o
   2  11  22       13.85       26.48     16.41 o
   3  11  22        0.14        6.93     16.31 o
   1   1  23       27.47       26.55      4.79 o
   2   1  23      168.90      208.26      7.15 o
   3   1  23       58.79       55.93      5.31 o
   4   1  23      172.53      160.94      9.75 o
   5   1  23        0.49        6.05      5.20 o
   6   1  23        0.06        8.00      5.14 o
   7   1  23        8.79        4.80      5.61 o
   8   1  23       67.09       66.18      8.03 o
   9   1  23       11.01       10.81      6.91 o
  10   1  23       43.69       44.65     12.47 o
  11   1  23        0.06       28.14     24.53 o
   0   2  23      103.47      131.67     10.98 o
   1   2  23      219.17      245.74      8.16 o
   2   2  23      127.75      145.93      7.03 o
   3   2  23      126.54      154.48      5.98 o
   4   2  23        2.37        7.36      5.37 o
   5   2  23        4.93        5.48      7.13 o
   6   2  23       28.25       28.66      7.63 o
   7   2  23        7.84       17.57      7.96 o
   8   2  23        5.70       10.36      7.16 o
   9   2  23        0.81       20.58     11.94 o
  10   2  23        0.29       16.89     10.69 o
  11   2  23        0.44        0.56     11.11 o
   1   3  23      551.56      555.15     10.17 o
   2   3  23        4.28        6.50      3.88 o
   3   3  23        1.74        7.03      7.06 o
   4   3  23      151.68      191.94     10.59 o
   5   3  23        4.35        4.98      8.64 o
   6   3  23       25.73       29.84      9.64 o
   7   3  23        2.84        4.58      6.82 o
   8   3  23       43.96       58.78     14.69 o
   9   3  23        2.01       28.85     15.42 o
  10   3  23       22.73       43.89     13.82 o
   0   4  23      325.45      326.17     12.49 o
   1   4  23        6.89        8.31      4.00 o
   2   4  23        9.48       16.95      7.96 o
   3   4  23      104.27      113.39      9.57 o
   4   4  23        2.98       -2.40      8.04 o
   5   4  23        1.33        3.07      8.17 o
   6   4  23        2.90       12.67     10.17 o
   7   4  23       13.78       24.64     10.56 o
   8   4  23        4.32        9.89     12.70 o
   9   4  23        0.00       -1.66      9.39 o
  10   4  23        0.31       21.64     11.80 o
   1   5  23        4.50        3.93      3.31 o
   2   5  23       39.42       38.70      8.51 o
   3   5  23       30.46       23.93     10.26 o
   4   5  23       10.39       15.14      9.34 o
   5   5  23        0.03       11.64     10.28 o
   6   5  23        8.02       10.51     11.07 o
   7   5  23       10.46       17.28     10.53 o
   8   5  23       22.79       18.79     12.74 o
   9   5  23        5.67        1.23     11.07 o
  10   5  23       25.06       38.72     15.94 o
   0   6  23        1.45        5.60      6.35 o
   1   6  23        7.19       -0.99      4.79 o
   2   6  23       20.06       12.58      7.37 o
   3   6  23        0.27       -7.73      9.72 o
   4   6  23        2.21        8.73      9.91 o
   5   6  23       57.03       58.40     12.63 o
   6   6  23       27.26       39.62     12.85 o
   7   6  23        4.89       38.94     13.76 o
   8   6  23        9.79       12.58     14.97 o
   9   6  23        3.69       19.69     13.27 o
   1   7  23        4.62        0.51      4.72 o
   2   7  23        5.65        4.02      9.28 o
   3   7  23        2.58        7.19      8.94 o
   4   7  23       15.19       17.29     12.01 o
   5   7  23       16.20        6.13     11.56 o
   6   7  23        3.91       11.73     12.27 o
   7   7  23        1.71       25.87     13.67 o
   8   7  23        6.80       15.51     13.48 o
   0   8  23      136.69       78.23     27.76 o
   1   8  23        0.00        1.70      3.62 o
   2   8  23       14.54        8.01     11.50 o
   3   8  23       18.99        7.78     12.45 o
   4   8  23       16.70       25.11     18.18 o
   5   8  23        8.25       15.79     16.50 o
   6   8  23       10.34       43.05     14.24 o
   7   8  23        4.13       30.57     16.83 o
   1   9  23        0.80        2.58     10.59 o
   2   9  23        0.75        3.85      9.58 o
   3   9  23       18.01       24.77     11.65 o
   4   9  23        3.31       -1.42     10.93 o
   5   9  23        0.31        2.98     13.37 o
   6   9  23        1.80        9.08     13.81 o
   0  10  23       17.64       75.74     39.69 o
   1  10  23        1.06        1.14      9.95 o
   2  10  23        0.57       15.43     14.83 o
   3  10  23        0.11        9.79     13.99 o
   4  10  23        1.69       -5.83     14.94 o
   5  10  23        0.40       10.52     15.39 o
   1  11  23        5.64       22.09     22.12 o
   2  11  23        2.29       -7.76     17.19 o
   0   0  24       10.23       12.37      9.54 o
   1   0  24       49.56       41.89      8.19 o
   2   0  24      203.31      217.13     10.60 o
   3   0  24      162.54      198.94     11.58 o
   4   0  24       88.29       94.21     11.20 o
   5   0  24       21.46       14.29     10.38 o
   6   0  24      132.54      158.68     15.39 o
   7   0  24       54.52       30.15      9.46 o
   8   0  24       35.48       26.76     10.25 o
   9   0  24        4.67       -9.48     19.57 o
  10   0  24        0.26       -2.56     18.94 o
  11   0  24       12.82       27.47     19.31 o
   1   1  24       53.15       35.32      5.43 o
   2   1  24       48.27       40.89      6.02 o
   3   1  24        8.81       10.45      5.33 o
   4   1  24      166.93      177.75      7.23 o
   5   1  24       67.15       51.33      5.31 o
   6   1  24        8.73        8.90      5.44 o
   7   1  24       12.80       11.58      7.45 o
   8   1  24        7.91       32.28      9.74 o
   9   1  24        4.16       -3.24     13.36 o
  10   1  24        1.90       38.45     19.22 o
  11   1  24        0.03       29.36     17.87 o
   0   2  24     1419.41     1318.13     21.65 o
   1   2  24      343.23      326.82      8.74 o
   2   2  24       91.12      111.46      6.63 o
   3   2  24        5.64       10.54      4.40 o
   4   2  24      150.87      144.37     10.17 o
   5   2  24        0.32        1.07      5.77 o
   6   2  24       39.50       35.49      8.99 o
   7   2  24      110.24       90.51      9.35 o
   8   2  24       42.90       58.20      8.28 o
   9   2  24        6.77       13.02     10.33 o
  10   2  24        0.82       15.62     12.62 o
   1   3  24      375.23      353.69      7.66 o
   2   3  24       74.56       74.53      6.91 o
   3   3  24       72.38       78.25     10.02 o
   4   3  24       80.13       70.62     11.99 o
   5   3  24        9.22       13.32      8.89 o
   6   3  24        2.57       11.65      8.00 o
   7   3  24        2.61       -6.76     11.35 o
   8   3  24       18.01       22.49     11.73 o
   9   3  24        0.52       16.46     11.16 o
  10   3  24        0.04       27.88     14.23 o
   0   4  24      331.08      383.85     16.26 o
   1   4  24        7.04        3.00      4.60 o
   2   4  24       61.71       64.76      9.32 o
   3   4  24       79.83      105.02      8.97 o
   4   4  24       18.03       11.43      8.25 o
   5   4  24      115.98      137.21     12.14 o
   6   4  24       38.83       39.75     11.31 o
   7   4  24       10.67        9.79     12.89 o
   8   4  24        3.56       18.35     11.86 o
   9   4  24        4.85        9.54     11.22 o
  10   4  24        0.91      -10.59     14.34 o
   1   5  24       15.23       10.13      4.31 o
   2   5  24       54.06       26.58      7.44 o
   3   5  24       86.24       62.84      9.55 o
   4   5  24       48.74       43.37     10.98 o
   5   5  24        1.60       -4.56     10.93 o
   6   5  24        1.44       23.58     14.46 o
   7   5  24        0.81       36.40     13.41 o
   8   5  24        7.37        8.40     11.94 o
   9   5  24        2.46        7.91     18.79 o
   0   6  24      100.43       81.39     10.72 o
   1   6  24        1.21       -2.54      3.51 o
   2   6  24        3.64       21.51      8.63 o
   3   6  24        0.16        4.73     10.83 o
   4   6  24        0.17       12.42     10.02 o
   5   6  24        0.50        8.33     10.10 o
   6   6  24        0.75        9.10     11.24 o
   7   6  24        3.29       15.23     13.46 o
   8   6  24       22.48       39.51     13.72 o
   9   6  24        0.60       -8.38     12.51 o
   1   7  24       79.15       73.44     13.23 o
   2   7  24       33.73       24.33      7.98 o
   3   7  24       42.49       42.42     12.36 o
   4   7  24        0.73       20.45     12.42 o
   5   7  24        9.00        0.65     10.14 o
   6   7  24        0.02      -11.80     13.16 o
   7   7  24       17.67       22.49     14.69 o
   8   7  24        3.90       39.83     15.23 o
   0   8  24       32.49       55.59     29.29 o
   1   8  24        7.44       10.13      9.74 o
   2   8  24       25.80       33.59     13.37 o
   3   8  24        4.16      -10.68     10.68 o
   4   8  24        0.38        5.20     14.20 o
   5   8  24        2.78       30.70     15.83 o
   6   8  24        7.09        5.22     12.76 o
   7   8  24        6.40       21.07     16.07 o
   1   9  24        7.25       10.74     10.37 o
   2   9  24       11.34       21.05     12.25 o
   3   9  24        9.71       20.06     12.58 o
   4   9  24       17.97       23.87     14.40 o
   5   9  24       12.97       27.11     17.12 o
   6   9  24        1.00       26.14     15.42 o
   0  10  24        0.68       39.94     38.42 o
   1  10  24        0.19        1.27     18.68 o
   2  10  24        1.76       -3.54     10.77 o
   3  10  24        0.97        0.09     11.97 o
   4  10  24        7.77        2.09     14.99 o
   1   1  25        0.91       -3.78      4.55 o
   2   1  25      256.51      296.71     10.16 o
   3   1  25        0.15        0.18      4.51 o
   4   1  25       46.74       46.01      6.13 o
   5   1  25        1.83        2.52      3.50 o
   6   1  25        0.04       -2.34      3.89 o
   7   1  25        5.58       15.10     11.58 o
   8   1  25        7.24       10.52      8.48 o
   9   1  25        5.12       16.91     10.30 o
  10   1  25       17.74       62.33     25.26 o
   0   2  25      472.19      461.10     12.00 o
   1   2  25        0.28       -3.25      4.44 o
   2   2  25        0.17        1.70      4.28 o
   3   2  25        5.24        3.48      4.76 o
   4   2  25       19.17       21.76      9.06 o
   5   2  25       32.64       43.01      8.31 o
   6   2  25       18.51       29.53      8.31 o
   7   2  25       12.10        7.85      6.77 o
   8   2  25        0.00        7.40     10.14 o
   9   2  25        0.60       17.18     20.52 o
  10   2  25        0.04       13.65     12.24 o
   1   3  25       36.65       25.75      4.40 o
   2   3  25        0.03        0.74      4.14 o
   3   3  25       75.35       73.69     10.76 o
   4   3  25        4.53        1.91      7.98 o
   5   3  25        1.84       -3.25      8.22 o
   6   3  25        0.30       -2.61      8.04 o
   7   3  25       49.48       55.24     12.24 o
   8   3  25       17.14       29.66     10.38 o
   9   3  25        0.04       11.46     11.65 o
  10   3  25       20.74       36.90     13.41 o
   0   4  25        7.62        4.11      5.71 o
   1   4  25       15.12       31.30      5.72 o
   2   4  25       19.93       19.24      8.80 o
   3   4  25        0.40        5.78      7.73 o
   4   4  25        2.63        9.09      8.96 o
   5   4  25        6.00        5.86      9.18 o
   6   4  25        0.52       12.61     10.06 o
   7   4  25        0.47       28.00     11.32 o
   8   4  25        6.75       24.54     15.05 o
   9   4  25        0.02        8.64     10.82 o
   1   5  25        6.52       14.41      4.68 o
   2   5  25      153.59      170.03     10.80 o
   3   5  25        2.77       -5.52      8.72 o
   4   5  25      180.11      226.49     13.92 o
   5   5  25       29.88       28.40     11.53 o
   6   5  25       50.33       47.42     14.07 o
   7   5  25        0.02       18.90     11.77 o
   8   5  25        0.71       -6.90     11.66 o
   9   5  25        4.06        9.73     11.76 o
   0   6  25       89.23      131.74     24.37 o
   1   6  25       12.78       12.79      4.69 o
   2   6  25       24.60       24.21      8.95 o
   3   6  25        1.09        7.30      8.96 o
   4   6  25       21.52       25.54     11.27 o
   5   6  25       15.39       18.18     10.60 o
   6   6  25       29.77       43.84     13.98 o
   7   6  25        9.81        6.54     13.05 o
   8   6  25        1.45       15.87     13.61 o
   1   7  25       20.24       18.90      8.44 o
   2   7  25       40.57       45.76     10.06 o
   3   7  25        0.30       19.40      9.94 o
   4   7  25       55.29       36.20     12.89 o
   5   7  25        4.53       12.22     11.64 o
   6   7  25        0.67       37.07     18.57 o
   7   7  25       10.91       30.15     14.61 o
   8   7  25        0.49       39.17     19.81 o
   0   8  25       29.16        0.48     20.57 o
   1   8  25       20.68       24.10      8.18 o
   2   8  25        8.39       13.47      9.63 o
   3   8  25       40.84       49.29     13.65 o
   4   8  25        5.25       -2.40     12.22 o
   5   8  25        0.64       40.69     15.87 o
   6   8  25       19.62       46.51     16.54 o
   7   8  25        3.20       11.69     25.74 o
   1   9  25        1.38        1.55     12.64 o
   2   9  25       28.11       15.84     11.55 o
   3   9  25        0.20       15.19     11.62 o
   4   9  25        0.13       14.62     13.01 o
   5   9  25        1.87        9.79     14.29 o
   0  10  25       42.89       75.43     54.43 o
   1  10  25        1.37       15.71     19.83 o
   2  10  25       18.91       27.64     16.50 o
   3  10  25        1.75       11.69     15.21 o
   0   0  26      194.70      193.00     15.25 o
   1   0  26      140.86      113.98      9.53 o
   2   0  26       81.20       57.80      9.40 o
   3   0  26      120.87      121.19      9.45 o
   4   0  26        7.41       18.31     12.56 o
   5   0  26      327.89      295.41     16.84 o
   6   0  26       47.31       38.33      9.26 o
   7   0  26        2.55       -3.29     10.02 o
   8   0  26       30.65       32.78     16.77 o
   9   0  26        1.65      -13.57     16.28 o
  10   0  26        0.21       28.48     24.37 o
   1   1  26      105.91       81.32      6.33 o
   2   1  26       71.85       80.00      7.02 o
   3   1  26      224.05      191.01      8.68 o
   4   1  26        0.35        1.56      4.16 o
   5   1  26        1.72       -2.63      3.72 o
   6   1  26       10.56       -0.33      6.57 o
   7   1  26        1.73       -2.75      8.56 o
   8   1  26        1.10        3.73      9.13 o
   9   1  26        0.01       19.63     24.03 o
  10   1  26        8.57       67.30     30.54 o
   0   2  26       35.32       32.49      6.89 o
   1   2  26      108.56      103.60      6.32 o
   2   2  26        9.00       13.91      5.29 o
   3   2  26       33.18       27.37      5.37 o
   4   2  26        1.93       -4.18      7.56 o
   5   2  26       14.73       12.88      8.75 o
   6   2  26       20.92       27.95      7.30 o
   7   2  26       43.89       24.15      9.51 o
   8   2  26       12.75       47.39     10.45 o
   9   2  26        1.61        4.84     11.68 o
  10   2  26        0.20       16.23     17.89 o
   1   3  26       86.71       81.79      6.27 o
   2   3  26       16.59       13.22      5.01 o
   3   3  26       11.93        7.64     10.79 o
   4   3  26       44.61       33.42     11.67 o
   5   3  26       54.07       50.61     11.40 o
   6   3  26        5.92       17.99      9.60 o
   7   3  26        0.85       11.72      9.88 o
   8   3  26        3.62        4.54     10.10 o
   9   3  26        0.05       -4.41     10.43 o
   0   4  26        0.06       -1.23      5.79 o
   1   4  26        1.20        1.24      4.18 o
   2   4  26        5.82        9.26      7.64 o
   3   4  26        8.74        5.14      7.50 o
   4   4  26       21.63       21.89      9.93 o
   5   4  26        1.88        0.78      7.59 o
   6   4  26       85.68       72.42     12.39 o
   7   4  26        0.08       13.18      9.89 o
   8   4  26        0.42       28.57     14.27 o
   9   4  26        4.43       12.61     11.88 o
   1   5  26       10.07        7.63      4.32 o
   2   5  26       13.15        5.41      9.07 o
   3   5  26        0.23       -6.59      8.19 o
   4   5  26       42.81       58.07     11.28 o
   5   5  26        0.05        6.90      9.51 o
   6   5  26       21.83       30.73     12.94 o
   7   5  26       11.28       14.83     13.06 o
   8   5  26        0.26       42.15     13.49 o
   9   5  26        4.70       21.65     15.51 o
   0   6  26       59.77       57.92     21.04 o
   1   6  26        8.49        7.12      4.84 o
   2   6  26       15.78        7.02      7.52 o
   3   6  26        4.32       14.61     11.02 o
   4   6  26        0.89       11.53      8.81 o
   5   6  26        1.63        7.09     11.15 o
   6   6  26       33.67       36.79     14.64 o
   7   6  26        1.47       21.07     16.13 o
   8   6  26       24.01       21.27     15.29 o
   1   7  26        7.24       21.78      9.35 o
   2   7  26       26.48       54.61     11.50 o
   3   7  26        0.16       -2.59      9.14 o
   4   7  26        0.01        9.24     12.19 o
   5   7  26        0.29        7.85     11.34 o
   6   7  26        2.76       15.20     12.70 o
   7   7  26        5.06        7.68     14.10 o
   0   8  26       10.02      -62.21     62.21 o
   1   8  26        7.19       22.21     14.50 o
   2   8  26        0.60       -2.35      8.20 o
   3   8  26       11.25        9.36      9.60 o
   4   8  26        1.26       20.09     11.89 o
   5   8  26        1.61       14.43     15.62 o
   6   8  26        8.09       36.38     15.68 o
   1   9  26        2.88       -6.03     29.27 o
   2   9  26        9.10       -3.25      9.20 o
   3   9  26        1.96       13.55     13.20 o
   4   9  26        2.78        5.03     13.20 o
   0  10  26       12.18       41.97     40.78 o
   1  10  26       11.05       72.74     38.72 o
   1   1  27       23.34       18.02      5.51 o
   2   1  27       65.51       64.74      6.16 o
   3   1  27       33.93       28.93      6.86 o
   4   1  27      191.71      197.07      7.48 o
   5   1  27        8.27        6.58      3.51 o
   6   1  27       30.67       28.60      5.17 o
   7   1  27        0.20       -1.12      7.49 o
   8   1  27        3.50       19.86     10.96 o
   9   1  27        9.80       28.67     16.37 o
   0   2  27       14.98       14.54      6.86 o
   1   2  27       52.52       37.99      6.25 o
   2   2  27        4.41        6.37      6.02 o
   3   2  27      109.98      122.55      7.11 o
   4   2  27       48.11       48.73     11.01 o
   5   2  27        3.32        5.28     11.45 o
   6   2  27        2.93       11.48      7.72 o
   7   2  27        0.01       20.05     12.52 o
   8   2  27        1.03        1.16      9.35 o
   9   2  27        1.23        1.90     13.75 o
   1   3  27       15.94        3.80      4.45 o
   2   3  27       90.45       55.99      5.38 o
   3   3  27        4.73       12.63      9.47 o
   4   3  27       76.78       77.69     13.00 o
   5   3  27        4.65       12.40      8.34 o
   6   3  27        4.57       17.11      9.98 o
   7   3  27       18.26       42.94     16.91 o
   8   3  27        1.97       13.49     11.32 o
   9   3  27        1.21       12.38     16.71 o
   0   4  27      228.59      287.66     12.68 o
   1   4  27       15.47       12.50      5.49 o
   2   4  27       12.26       10.86      8.66 o
   3   4  27       69.06       68.71     11.23 o
   4   4  27        7.86        5.08     10.33 o
   5   4  27        4.91       14.97     10.26 o
   6   4  27       15.34       44.25     17.89 o
   7   4  27        0.00        3.86      9.84 o
   8   4  27       11.17       35.28     12.93 o
   9   4  27        0.04       35.17     14.67 o
   1   5  27       14.71        9.86      4.06 o
   2   5  27       28.92       19.76      9.28 o
   3   5  27       21.25       26.23     11.73 o
   4   5  27        0.40       11.02      9.10 o
   5   5  27        5.90        5.94      9.21 o
   6   5  27       11.35       30.44     13.05 o
   7   5  27        0.59       20.30     14.27 o
   8   5  27        0.34       -9.03     13.17 o
   0   6  27       11.63       10.40      7.23 o
   1   6  27        1.05        5.52      6.61 o
   2   6  27        2.55       -7.54     11.87 o
   3   6  27        2.28       12.34      8.79 o
   4   6  27        5.99        8.88     10.51 o
   5   6  27        6.50        6.74     11.81 o
   6   6  27       13.18       18.69     12.84 o
   7   6  27        0.11       16.16     14.19 o
   1   7  27       30.44       55.86     18.68 o
   2   7  27       20.10       10.01      9.31 o
   3   7  27        1.88       22.83      9.78 o
   4   7  27       40.87       44.19     11.80 o
   5   7  27        1.73        8.16     12.28 o
   6   7  27        0.12       -4.96     12.51 o
   7   7  27        2.61       86.24     87.02 o
   0   8  27        0.05      -21.41     53.79 o
   1   8  27        0.13       18.13     18.47 o
   2   8  27        0.01        6.37     12.18 o
   3   8  27       18.93       16.74     11.96 o
   4   8  27        0.66       10.35     12.61 o
   5   8  27        4.57       24.42     15.16 o
   1   9  27        0.07       13.01     21.11 o
   2   9  27        0.72       15.24     13.11 o
   3   9  27        0.01       11.30     10.79 o
   4   9  27        2.47        7.60     42.74 o
   0   0  28      176.14      177.11     17.39 o
   1   0  28       14.54       10.39      8.66 o
   2   0  28       28.54       17.04      8.39 o
   3   0  28       11.41       -3.59      7.62 o
   4   0  28       80.19       66.69     11.15 o
   5   0  28       52.83       29.22      8.71 o
   6   0  28        5.25        2.35      6.95 o
   7   0  28        8.16       17.01     15.07 o
   8   0  28        4.33       18.97     15.55 o
   9   0  28        5.45      -15.94     28.94 o
   1   1  28        2.20        8.19      5.61 o
   2   1  28       40.51       24.15      6.90 o
   3   1  28        0.50       -4.82      5.53 o
   4   1  28        0.65        3.16      4.66 o
   5   1  28        2.32       -2.84      4.20 o
   6   1  28        4.46       18.75      8.86 o
   7   1  28        7.21        8.09     10.39 o
   8   1  28        0.65      -19.39     19.39 o
   9   1  28        0.00       25.38     22.82 o
   0   2  28       34.98       51.07     10.22 o
   1   2  28        1.92        3.36      4.78 o
   2   2  28        0.02       -3.34      5.69 o
   3   2  28       35.07       26.55      4.84 o
   4   2  28       52.11       51.63     10.42 o
   5   2  28       13.88       -0.58      9.86 o
   6   2  28       13.79       18.38     10.92 o
   7   2  28        4.13       27.00     11.54 o
   8   2  28        4.14        3.95      8.83 o
   9   2  28        5.02       11.30     20.06 o
   1   3  28        0.05       -2.21      4.44 o
   2   3  28        9.26        3.03      5.38 o
   3   3  28       42.07       18.99      9.56 o
   4   3  28        1.36       -2.97     10.68 o
   5   3  28        5.75       11.13     11.67 o
   6   3  28        0.17        9.91      9.59 o
   7   3  28        0.02        3.65     11.81 o
   8   3  28        2.92       10.72     12.33 o
   9   3  28        0.01       31.25     12.10 o
   0   4  28       31.14       34.63      9.69 o
   1   4  28        1.67        3.09      4.15 o
   2   4  28       16.99       15.22      9.89 o
   3   4  28       10.97       18.02     11.21 o
   4   4  28        0.34       19.76     10.82 o
   5   4  28        1.33        1.40      8.64 o
   6   4  28       22.11       45.04     15.08 o
   7   4  28        7.52        4.69      9.50 o
   8   4  28        8.50       12.08     12.90 o
   1   5  28       28.77       15.58      6.62 o
   2   5  28        5.87       14.07     10.05 o
   3   5  28        4.82       14.66     12.11 o
   4   5  28        5.03       12.69     11.36 o
   5   5  28        2.50       -0.47      9.54 o
   6   5  28        0.28        3.99     10.80 o
   7   5  28        9.70       28.80     13.47 o
   8   5  28        0.52       12.75     12.68 o
   0   6  28       38.49       18.58     12.62 o
   1   6  28        0.09        3.48      9.28 o
   2   6  28        1.05       21.25     10.26 o
   3   6  28       14.95       10.06     10.79 o
   4   6  28        0.07        1.33     11.40 o
   5   6  28       35.33       72.55     13.87 o
   6   6  28        1.60       17.98     11.86 o
   7   6  28        0.00        7.60     12.92 o
   1   7  28        8.33       41.55     14.11 o
   2   7  28       41.08       68.39     14.66 o
   3   7  28        4.45        3.69      9.18 o
   4   7  28       43.86       34.92     13.68 o
   5   7  28        0.42        7.27     10.23 o
   6   7  28        0.10       12.90     12.58 o
   0   8  28       21.25       43.92     35.74 o
   1   8  28        2.20       33.20     23.12 o
   2   8  28        5.95        9.01     11.03 o
   3   8  28        1.41       -7.92      9.76 o
   4   8  28       12.03       25.49     12.19 o
   5   8  28       11.68       20.34     15.12 o
   1   9  28        4.11       12.50     24.50 o
   2   9  28       21.75       51.53     25.41 o
   1   1  29       55.47       46.69      6.70 o
   2   1  29        0.27       -0.70      5.09 o
   3   1  29      112.50       71.15      7.25 o
   4   1  29        9.02        5.61      4.94 o
   5   1  29        1.50        8.66      9.13 o
   6   1  29       12.52       16.81     10.81 o
   7   1  29       22.82       54.17     20.00 o
   8   1  29        0.75       28.17     15.12 o
   9   1  29        8.95        3.68     19.72 o
   0   2  29        3.10        6.72      7.84 o
   1   2  29       49.19       28.05      5.98 o
   2   2  29       59.66       61.77      8.44 o
   3   2  29       37.58       19.76      4.85 o
   4   2  29        3.96       10.27      8.97 o
   5   2  29        1.63        4.04     12.17 o
   6   2  29        4.67       42.95     16.03 o
   7   2  29        1.93        4.37     14.64 o
   8   2  29        0.49       21.58     18.05 o
   1   3  29        0.50       -0.60      4.97 o
   2   3  29       47.27       24.23      6.04 o
   3   3  29       12.47        5.05     10.15 o
   4   3  29       50.02       73.12     14.30 o
   5   3  29        6.27       25.85     12.91 o
   6   3  29        1.07       24.34     11.43 o
   7   3  29        5.03       23.08     11.41 o
   8   3  29        1.04        3.39     13.63 o
   0   4  29        8.31       10.46      8.45 o
   1   4  29        2.90        1.96      5.07 o
   2   4  29        4.73        7.14      9.55 o
   3   4  29       13.24       23.45     10.18 o
   4   4  29        0.04       -0.16      9.22 o
   5   4  29        9.06       33.54     11.89 o
   6   4  29        0.02       21.29     12.43 o
   7   4  29        4.22       20.10     14.41 o
   8   4  29        1.72       26.81     13.55 o
   1   5  29       16.73       23.39      7.23 o
   2   5  29        5.16       11.09      9.36 o
   3   5  29        2.21        4.47     11.62 o
   4   5  29        8.92       20.23     11.36 o
   5   5  29        1.07       -3.36     10.08 o
   6   5  29        0.11       52.92     17.04 o
   7   5  29        1.11       -8.52     10.85 o
   0   6  29        1.22        3.97     20.35 o
   1   6  29        4.35        1.56      9.47 o
   2   6  29        9.08       27.00     11.79 o
   3   6  29        2.31       25.11     12.18 o
   4   6  29        0.02        7.05     10.84 o
   5   6  29        1.59       12.46     10.70 o
   6   6  29        0.97        6.64     11.53 o
   1   7  29        0.69       11.58     20.34 o
   2   7  29        0.07       11.82     10.81 o
   3   7  29        2.70        9.70     11.37 o
   4   7  29       16.11       48.14     11.98 o
   5   7  29        6.16       24.08     14.72 o
   0   8  29       11.76       43.03     48.60 o
   1   8  29        9.15       31.59     21.63 o
   2   8  29        0.06        7.32     18.30 o
   3   8  29        1.58       20.84     13.36 o
   4   8  29        0.05       18.92     12.92 o
   0   0  30       69.26       73.02     14.53 o
   1   0  30       11.96       22.13      9.33 o
   2   0  30       27.12       37.53      9.16 o
   3   0  30        4.23        1.81      9.95 o
   4   0  30        7.50       13.60      8.12 o
   5   0  30       22.48       16.90      9.48 o
   6   0  30      100.20       90.30     23.86 o
   7   0  30       17.45       20.29     16.02 o
   8   0  30       22.54       17.80     27.20 o
   1   1  30       16.48       13.69      6.58 o
   2   1  30       58.80       46.40      6.30 o
   3   1  30        8.18       11.07      5.20 o
   4   1  30       13.91        3.01      5.55 o
   5   1  30       14.73       12.11     13.70 o
   6   1  30        0.02       -0.50      8.08 o
   7   1  30        0.04       17.85     14.60 o
   8   1  30        4.15       16.46     17.01 o
   0   2  30       23.59       46.51     11.44 o
   1   2  30       12.55        8.17      6.39 o
   2   2  30       88.32       68.20      7.35 o
   3   2  30       15.52        9.07      5.52 o
   4   2  30        2.67       -5.83     10.00 o
   5   2  30        1.94        4.75     10.81 o
   6   2  30       28.29       34.07     12.95 o
   7   2  30        0.01       25.31     19.64 o
   8   2  30        6.76       22.01     15.79 o
   1   3  30        0.25        3.50      5.14 o
   2   3  30       12.09        8.86      4.36 o
   3   3  30        0.10       -2.45      8.91 o
   4   3  30        0.13       -3.09      9.45 o
   5   3  30        4.37        2.02     10.76 o
   6   3  30        1.41       -8.22     11.93 o
   7   3  30        1.13       10.98     11.49 o
   8   3  30        1.12       31.82     11.93 o
   0   4  30       20.32       -2.64      7.35 o
   1   4  30        0.23        3.86      4.57 o
   2   4  30        8.95       18.56     11.01 o
   3   4  30        0.01       22.32     14.22 o
   4   4  30        0.93       -1.73     11.17 o
   5   4  30        0.55       -2.00     10.14 o
   6   4  30        5.76       32.12     12.36 o
   7   4  30        2.49       25.87     12.18 o
   1   5  30        5.31       18.28      7.45 o
   2   5  30        0.41        3.10     10.24 o
   3   5  30        2.48       12.23     12.21 o
   4   5  30        1.26       14.08     11.83 o
   5   5  30        1.83       17.08     12.90 o
   6   5  30        3.73       10.84     12.40 o
   0   6  30       10.52       17.03     19.76 o
   1   6  30        0.03       -3.06      7.69 o
   2   6  30        1.58       16.69     10.00 o
   3   6  30        5.19       13.57     11.82 o
   4   6  30        1.83       29.82     13.38 o
   5   6  30        0.43       20.03     12.19 o
   6   6  30        1.47       21.14     13.84 o
   1   7  30       27.37       65.49     29.62 o
   2   7  30        0.69       17.67     15.87 o
   3   7  30        0.01        6.86     12.35 o
   4   7  30       19.33       31.55     14.02 o
   0   8  30        3.14       70.70     38.31 o
   1   8  30        1.91       16.17     21.90 o
   2   8  30       19.56       18.33     20.24 o
   1   1  31        1.38        5.03      6.07 o
   2   1  31       37.06       41.55      9.11 o
   3   1  31        0.57        3.19      5.84 o
   4   1  31        3.76       -1.09      7.52 o
   5   1  31       12.25       24.08     20.00 o
   6   1  31       25.59       17.05     12.85 o
   7   1  31        2.64        5.10     14.80 o
   8   1  31       14.14       -1.81     14.11 o
   0   2  31       12.92        8.26      9.20 o
   1   2  31        3.35        4.97      5.50 o
   2   2  31        0.39       -4.84      5.41 o
   3   2  31        3.74        9.96      8.39 o
   4   2  31        0.88       -2.75      8.94 o
   5   2  31       15.29       22.11     10.32 o
   6   2  31        0.18        1.94     10.75 o
   7   2  31        0.00       41.48     17.26 o
   1   3  31       24.02       18.56      6.33 o
   2   3  31       10.74       38.59      9.93 o
   3   3  31        0.03        0.65     12.20 o
   4   3  31       23.24       26.26     11.98 o
   5   3  31        0.17       11.50     11.91 o
   6   3  31        0.79       15.48     16.04 o
   7   3  31        1.78       -0.06     13.08 o
   0   4  31        1.64        7.90      8.57 o
   1   4  31        3.14       10.31      7.04 o
   2   4  31        3.13       10.28      8.78 o
   3   4  31        1.68        1.43      9.69 o
   4   4  31        0.37       18.87     11.77 o
   5   4  31        0.51       -5.06     11.43 o
   6   4  31        1.69       28.90     15.69 o
   7   4  31        1.08       13.34     15.59 o
   1   5  31        1.18       22.32      8.65 o
   2   5  31        6.41        5.26     10.82 o
   3   5  31        3.06        2.18     10.77 o
   4   5  31        0.89       23.72     15.57 o
   5   5  31       10.02       45.70     16.05 o
   6   5  31        3.37       32.23     15.28 o
   0   6  31        3.75       18.19     20.45 o
   1   6  31        2.04       13.36     16.16 o
   2   6  31       11.94       17.97     11.76 o
   3   6  31        2.16        9.79     13.41 o
   4   6  31        3.72       24.01     15.03 o
   5   6  31        3.27       25.19     14.74 o
   1   7  31        0.84        2.99     16.56 o
   2   7  31        0.13        7.27     21.48 o
   3   7  31        5.65       18.97     14.18 o
   0   0  32       18.66       30.74     15.26 o
   1   0  32        6.99       18.35      9.47 o
   2   0  32        0.02        7.69     11.00 o
   3   0  32        3.55       10.46      9.78 o
   4   0  32       31.03       21.73     10.95 o
   5   0  32       58.03       56.71     18.86 o
   6   0  32       15.04        7.26     15.51 o
   7   0  32        0.99       35.88     34.28 o
   1   1  32       18.74       22.90      6.84 o
   2   1  32        2.38        5.66      7.32 o
   3   1  32        1.16        3.82      6.56 o
   4   1  32        1.45        6.73      9.14 o
   5   1  32        0.20        8.79      8.15 o
   6   1  32        1.38       -6.38     15.13 o
   7   1  32        0.04       15.49     13.72 o
   0   2  32       42.80       40.88      8.52 o
   1   2  32        0.01       11.11      5.70 o
   2   2  32       14.06       12.50      6.30 o
   3   2  32       18.83        9.15     10.16 o
   4   2  32        3.69       -4.58      9.72 o
   5   2  32       31.09       15.97     11.51 o
   6   2  32        1.54       17.07     12.22 o
   7   2  32        5.42        4.75     16.14 o
   1   3  32        4.78        6.07      5.13 o
   2   3  32        0.04        5.06      8.51 o
   3   3  32        0.83        3.45      9.02 o
   4   3  32        2.57       -4.21     10.01 o
   5   3  32        0.01       19.19     12.30 o
   6   3  32        0.21        9.32     15.80 o
   0   4  32       20.82        7.66      6.86 o
   1   4  32        0.49       12.00      7.63 o
   2   4  32       13.48       18.07     13.73 o
   3   4  32        4.42       11.82     12.65 o
   4   4  32        0.93       -3.39     11.61 o
   5   4  32        3.39       -3.67     12.32 o
   6   4  32       16.20       25.77     14.47 o
   1   5  32        0.48       20.11      8.74 o
   2   5  32        0.46       39.58     15.49 o
   3   5  32        0.44        8.35     11.63 o
   4   5  32        0.35        4.10     11.69 o
   5   5  32        0.26       14.52     19.46 o
   0   6  32       34.39       28.45     35.40 o
   1   6  32        1.37       20.33     16.44 o
   2   6  32        1.53        3.27     13.94 o
   3   6  32        5.79       20.23     13.94 o
   4   6  32        8.07       -1.12     10.61 o
   1   7  32        0.82       10.84     19.25 o
   2   7  32        3.11       13.90     18.34 o
   1   1  33        0.18       10.98      6.72 o
   2   1  33        3.97        4.12      6.40 o
   3   1  33        5.01       13.71      8.90 o
   4   1  33       66.03       66.13     10.75 o
   5   1  33       29.03       31.51     12.58 o
   6   1  33        9.57       25.05     14.85 o
   0   2  33        1.09        6.07      8.81 o
   1   2  33        0.37        4.60      6.29 o
   2   2  33        0.15        2.34      7.60 o
   3   2  33        1.96       12.58     11.20 o
   4   2  33        1.91       16.85     10.44 o
   5   2  33        2.52       10.30     10.19 o
   6   2  33        0.36       12.49     16.46 o
   1   3  33        0.11        9.03      7.11 o
   2   3  33        1.57       13.26      8.46 o
   3   3  33        1.27        9.77      9.37 o
   4   3  33        0.04       -0.21      9.69 o
   5   3  33        2.45       21.73     15.27 o
   6   3  33        1.57       26.27     12.45 o
   0   4  33       24.68       15.52     14.98 o
   1   4  33        1.05       13.39      8.65 o
   2   4  33        1.15       22.79     11.51 o
   3   4  33        0.00       10.43     13.06 o
   4   4  33        0.08        5.98     11.93 o
   5   4  33        0.07       -8.29     13.64 o
   1   5  33        4.00       37.94     21.95 o
   2   5  33        7.22       28.46     10.28 o
   3   5  33        0.00        3.80     11.25 o
   4   5  33        0.61       10.30     13.00 o
   0   6  33        1.46       43.62     55.82 o
   1   6  33        3.68        9.28     15.71 o
   2   6  33        5.74       27.14     19.48 o
   3   6  33        8.02       12.43     14.68 o
   0   0  34       19.65       49.26     15.91 o
   1   0  34       18.29       22.60      9.61 o
   2   0  34        0.26       18.13     10.36 o
   3   0  34        5.33        5.97      7.93 o
   4   0  34       16.43       53.27     25.46 o
   5   0  34        4.20       22.02     19.04 o
   6   0  34        1.38       34.29     23.94 o
   1   1  34        0.55       12.55      7.18 o
   2   1  34        3.52       26.86      7.72 o
   3   1  34        0.25        5.15      8.78 o
   4   1  34        0.66        5.88      9.54 o
   5   1  34        3.15       21.98     12.61 o
   6   1  34        6.37       46.35     36.72 o
   0   2  34        1.10       11.15     12.62 o
   1   2  34        0.98       11.06      6.74 o
   2   2  34        0.00       21.28      9.52 o
   3   2  34        5.60        9.11      9.78 o
   4   2  34        4.05        9.06     10.25 o
   5   2  34        0.29        9.11     11.01 o
   1   3  34        0.01        6.54      7.21 o
   2   3  34        1.29       14.37      9.38 o
   3   3  34        1.64       21.37     10.60 o
   4   3  34        0.15        6.23     10.36 o
   5   3  34        0.05       28.27     13.77 o
   0   4  34        0.04       34.48     21.01 o
   1   4  34        2.94        3.96      8.17 o
   2   4  34        0.04       19.25     11.44 o
   3   4  34       11.07       11.34     11.51 o
   4   4  34        0.07       -1.89     11.38 o
   1   5  34        0.08       41.65     24.74 o
   2   5  34       13.55       15.38     10.61 o
   3   5  34        0.58        7.20     10.76 o
   1   1  35        3.18       -4.20      6.23 o
   2   1  35       11.36       23.77      9.05 o
   3   1  35        8.21       25.51     13.58 o
   4   1  35        0.01       29.32     13.60 o
   5   1  35        0.05        6.49     13.16 o
   0   2  35        3.64        2.08     12.19 o
   1   2  35        0.18       11.03      9.31 o
   2   2  35        0.11       -3.41      9.48 o
   3   2  35        0.95        2.32      8.06 o
   4   2  35        1.98        0.48      9.90 o
   1   3  35        0.08        1.10      8.21 o
   2   3  35        5.88       50.64     10.93 o
   3   3  35        0.78        5.37      9.60 o
   4   3  35        6.02        0.21      9.86 o
   0   4  35        1.18       10.23     20.08 o
   1   4  35        1.61       21.67     18.90 o
   2   4  35        0.67        1.88      8.34 o
   3   4  35        3.86       20.80     11.35 o
   1   5  35        0.35      -24.38     24.38 o
   0   0  36        5.04       21.84     17.28 o
   1   0  36        3.60       16.91     11.96 o
   2   0  36        3.33       -5.21     21.31 o
   3   0  36        6.22       28.21     40.07 o
   4   0  36        0.85       45.69     20.97 o
   1   1  36        1.26       11.30      9.08 o
   2   1  36        0.87       29.53     11.08 o
   3   1  36        0.42       37.53     13.94 o
   0   2  36        1.00        1.50     11.89 o
   1   2  36        9.28       31.26     10.56 o
   2   2  36        0.18        5.38     10.17 o
   3   2  36        0.09       25.47     12.11 o
   1   3  36        3.76        7.89     13.62 o
   2   3  36        0.90        1.75      9.45 o
   1   1  37        6.52       19.66     10.49 o
   2   1  37        0.01        6.52     11.07 o
   0   2  37        1.41       18.97     15.13 o
   1   2  37        1.00        1.42      7.66 o
 
